# Supplementary material for: Engineered Oxalate Decarboxylase Boosts Activity and Stability for Biological Applications
Source: ACS Omega. 2025 Mar 24;10(12):12375–84. doi: 10.1021/acsomega.4c11434 (PMC11966277; doi:10.1021/acsomega.4c11434)
Supplement: Supplementary file 2 — ao4c11434_si_002.txt [file ao4c11434_si_002.txt]

>Input_pdb_SEQRES_A/6-381
DIPQPIR---GDKGATVKIPR------NIERDRQNPDMLVPPETDHGTVSNMKFSFSDTHNRLE---KGGYA
REVTVRELPISENLASVNMRLKPGAIRELHWHKEAEWAYMIYGSARV--------------TIVDEKGRSFI
DDVGEGDLWYFPSGLPHSIQAL-EEGAEFLLVFDDGSFSENSTFQLTDWLAHTPKEVIAANFGVTKEEISNL
PGKEKYIFENQL-PGSLKD--DIVEGPNGEVP--YPFTYRLLEQEPI-ESEGGKVYIADSTNFKVSKTIASA
LVTVEPGAMRELHWHPNTHEWQYYISGKARMTVFASDGHARTFNYQAGDVGYVPFAMGHYVENIGDEPLVFL
EIFKDDHYA--DVSLNQWLAMLPETFVQAHLDLGKDFTDVLSKEKHPVV---KK
>UniRef90_B9XMK9_6_385/5-380 | Bicupin, oxalate decarboxylase family n=1 Tax=Pedosphaera parvula (strain Ellin514) RepID=B9XMK9_PEDPL
NGPQPIR---GDKGAPIMGPR------NVPLEQENPDMLASPDTDAGTIPNLKFSYAMARNRLT---SGGWA
REVTVRELPVSTNMAGVNMRLKPGGIRELHWHKEAEWAYMLAGRARI--------------TAVDAQGRNFI
DDVGVGDLWNFPAGIPHSIQGL-EEGCEFLLVFDDGNFSENETFLITDWFAHTPREVLAKNFGVPESAFANI
PTDTRWIFAGEV-PGPIAA--DTVKSPAGEVP--VRYSYRMLAQEPI-KVAGGQVRIVDSHNFPAASTIAAA
LVEVEPGGLRELHWHPNTDEWQYYINGSGRMTVFASSGKARTFDYQAGDVGYVPFAMGHYIENTGSETLRFL
EMFRSSYFA--DVSLNQWMALTPPKLVEAHLNLDQKTMAVLSKNKPVIVGP---
>UniRef90_R9U227_1_380/6-380 | Oxalate decarboxylase OxdC n=11 Tax=Bacillus RepID=R9U227_BACLI
SIPQPIR---GEKGAETKIPH------NVERDRQNPDMLAPPETDHGTVSNMKFSFSDVHNRLE---KGGYA
REVTVRELPISDKLASVNMRLKPGAIRELHWHKEAEWAYMLYGKARI--------------TSVDQDGRNFI
EDVKEGDLWYFPSGLPHSIQAL-EDGCEFLLVFDDGSFSENSTFQVTDWLAHTPDEVIAANFGISKDVVASL
PDKEKYIFQEVI-PGCLEK--DKVESPNGTVP--QSFSYNLLEQEPI-VSSGGKVWIADSTNFKASKTIASA
LVEVEPGGIRELHWHPNTDEWQYYISGQAKMTVFASDGHARTFNYQAGDVGYVPFAMGHYVQNTGDEPLRFL
EIFKDDHYA--DVSLNQWLALVPEELVRQHLDVGSEFTNMLSKEKHPVV---K-
>UniRef90_A0A0F5KYB2_7_387/2-378 | Oxalate decarboxylase n=9 Tax=Bacillaceae RepID=A0A0F5KYB2_9BACI
QVPHPIR-E-DGAGATDFGPR------DVMRDLENPDMFVPPATDAGSIPNLKFSFSDTHMQLK---HGGWS
REITVKELPVSTTIAGVNMRLTPGGVRELHWHKQSEWAYMILGHARI--------------TAVDQNGRNFI
ADVGPGDLWFFPAGIPHSIQGL-EDGCEFLLVFDDGTFSEFDTFTITDWFAHTPKDVLAANFGVSESAFARI
PDKQRYIFQTKV-PGPLES--QKVPDPYGTVP--KSFAYRLLKQKPI-VTPGGTVRIVDSSNFPISKTIAAA
LVEIKPGGMREMHWHPNNDEWQYYLTGTGRMTVFAANGTARTFNYRAGDVGYVPFAMGHYIQNTGTDSLWFL
EIFKSSRFA--DISLNQWMALTPKELVEEHLHVGPELMNALRKEKWPVV---KY
>UniRef90_D6TFN1_11_388/4-378 | Bicupin, oxalate decarboxylase family n=2 Tax=Ktedonobacter racemifer DSM 44963 RepID=D6TFN1_9CHLR
EVPQPMA---DGAGATDPGPR------NVLLDLQNPDLLTPPRTDAGTIPNLKFSFSNAHNRLS---EGGWA
REVTVRELPISTSMAGVNMRLTAGGVRELHWHKESEWALMLNGRARL--------------TAVDQDGRNFI
EDVSEGDLWFFPAGIPHSIQGL-KEGCEFLLVFDNGSFSENETFLITDWFAHTPKEILAKNFGVAESNFASI
PAHERYIFQRNV-PGDLSA--DEVSAPNGTVP--QSFAYRLMEQEPI-RSRGGMVRIVDSTNFPASTTIAAA
LVEVEPGGLRELHWHPNNDEWQYYIEGQGRMTVFASGGKARTFDYQAGDVGYVPFAMGHYIENTGETPLRFL
EMFKGNRFA--DVSLNQWMALTTPALVQDHLHLNQMVMDALHKQKQPVVI----
>UniRef90_I2AVW2_1_385/6-381 | Oxalate decarboxylase n=4 Tax=Bacillus subtilis group RepID=I2AVW2_BACAT
SIPQPIR---GEKGATVKIPR------NIERDRQNPDMLVPPETDHGTVENLKFSFSDTHNRLE---KGGYA
REVTVRELPVSDNIASVNMRLKPGAIRELHWHKEAEWAYVIYGSARI--------------TLVDEKGRSFI
DDVGEGDLWYFPSGLPHSIQAL-DEGCEFLLVFDNGGFSENSTFQLTDWLAHTPQDVVAANFGLTEKNIANL
PSKEKYIFETAL-PGSLEN--DQVEGPNGEVP--HPFSYRLLEQEPI-TTDGGKVWIADSSNFTVSKTIASA
LVEVEPGGMREMHWHPNTDEWQYFISGQAKMTVFASDGHARTFNYQAGDVGYVPFAMGHYVQNTGDEPLVFL
EIFKDDHYA--DVSLNQWLAMLPETFVQNHVNLGKEFTDALQKEKHPVI---KI
>UniRef90_A8FB72_3_386/5-380 | Oxalate decarboxylase n=28 Tax=Bacillaceae RepID=A8FB72_BACP2
GVPQPIR---GEKGATVKIPR------NLERDRQNPDMLTPPETDHGTVPNMKYSFSDTHNRLE---KGGYA
REVTVRELPISKSLASVNMRLKPGAIRELHWHKEAEWAYMIYGEARI--------------TSVDAEGRNFT
EDVTEGDLWYFPSGLPHSIQAL-EPGAEFLLVFDDGSFSENSTFQVTDWLAHTPEEVVLQNFGMTKEQFEKL
PEKEKYIFQKGI-PGSLEC--DKVKTGQGEVP--NSFKYELLKQEPI-TSSGGQVWIADSTNFKASKTIASA
LVKVDPGAIRELHWHPNTDEWQYFISGKARMTVFASDGHARTFNYQAGDVGYVPFAMGHYVENTGDEPLYFL
EIFKSDHYA--DISLNQWLAVTPKQLILDHLDQGEEFLKLLDTEKHPVI---AA
>UniRef90_A0A0M0LJ18_8_385/3-378 | Oxalate decarboxylase n=1 Tax=Bacillus koreensis RepID=A0A0M0LJ18_9BACI
DIPQPIR-K-DGAGATDFGPR------DVMRDMENPDMFVPPETDEGLIPNLKFSFSDTHMHLN---QGGWS
REVTARELPISTTLAAVNMRLTPGGVRELHWHKQSEWAYMILGRARI--------------TSVDQDGRNFI
EDVEAGDLWFFPAGIPHSIQGL-EEGCEFLLIFDDGQFSEFDTFSITDWFAHIPKDVLAANFGVSESAFASL
PKKERYIFQATV-PGSIDS--QKVSDPYGTVP--KSFTYRLLAQKPL-VFSGGTVRIVDSKSFPVSTTTAAA
LVEIKPGGIRELHWHPNNDEWQYYLTGTARMTVFAANGAARTFNYRAGDVGYVPFAMGHYVQNTGKKSVWFL
EVFKSDRFE--DISLNQWMALTPKELVQEHLHASPELMRALRKEKWPVV---K-
>UniRef90_A0A075R841_14_392/2-378 | Oxalate decarboxylase OxdD n=4 Tax=Brevibacillus laterosporus RepID=A0A075R841_BRELA
GIPQPIR-K-DGAGATDPGPR------DIMRDIENPDLLVPPITDAGLIPNLKFSFSDTHMQLN---HGGWS
REVTVRELPIATTLAGVNMRLTPGGVRELHWHQQAEWSYMIVGRARI--------------TSVDQDGRNFI
ADVGPGDLWYFPPGIPHSIQGL-EEGCEFLLVFDDGSFSDLNTLSITDWFAHTPKDVLSANFGVPEDAFANI
PSDQVYIYQDKV-PGPLDS--QKVRSPYGTVP--KSFTYRLLAQKPI-RTPGGSVRIVDSSNFPASKTVAAA
LVEIKPGAMRELHWHPNNDEWQYYLSGEGRMTVFAGDGAARTFDYRAGDVGYVPFAYGHYVQNTGDQTLWFL
EMFKSDRFA--DMSLNQWMALTPRDLVKDNVQADSELLNVLRKEKWPVV---SY
>UniRef90_UPI00037F813F_14_397/4-381 | oxalate decarboxylase n=1 Tax=Paenibacillus terrigena RepID=UPI00037F813F
DIPQPIRRE-DGAGATDLGPR------DVMRDCENPNMLVPPITDNGLIPNMRFSFSDTHMQLN---QGGWS
REITVRELPIATTLAGVNMRLTPGGVRELHWHQQAEWAFMIMGKARI--------------TSVDAEGRNFI
ADVGHGDLWYFPPGLPHSIQGL-EDGCEFLLVFDDGHFSDLNTLSISDWFAHTPRDVLAANFGVPEKAFEDI
PKGQVYIFQDQV-PGSIDS--QEVQSPYGTIP--LSFKHQLLAQKPI-ITPGGSVRIVDSTNFPISKTVAAA
LVEILPGGMRELHWHPNNDEWQYYLTGQGRMTVFGGNGAARTFDYRAGDVGYVPFAYGHYIQNTGTDTLWFL
EMFKSDRFA--DISLNQWMALTPRDLVRDNLDVGDELLNALRKEKWPVV---RY
>UniRef90_UPI0006F31F4A_12_392/3-380 | UPI0006F31F4A related cluster n=1 Tax=unknown RepID=UPI0006F31F4A
VVPQPIRMS-DGAGATDLGPR------DIMRDRENPDMLVPPVTDAGLLPNMKFSFSDTHMQLN---QGGWS
REITVRDFPIATTLAGVNMRLTAGGVRELHWHQQAEWAYMLLGKARI--------------TSVDQAGRNFI
ADVGEGDLWYFPAGIPHSIQGL-EGGCEFLLVFDDGSFSDLNTLSISDWFAHTPKEVLSANFGVPESAFSQI
PNDQVYIFQDTV-PGSQES--QKVQSPYGTIP--LSFTHRLLAQPPL-KTPGGSVRIVDSSHFPISKTIAAA
LVEVEPGGMRELHWHPNNDEWQYYLAGQGRMTVFAGNGVARTFDYRAGDVGYVPFAFGHYIQNTGNQSLWFL
EMFKSDRFV--DVSLNQWMALTPRDLVRDNLHVGPELLDALRKEKWSVV---KY
>UniRef90_F5LIC5_5_384/6-380 | Oxalate decarboxylase OxdD n=2 Tax=Paenibacillus RepID=F5LIC5_9BACL
QIPQPIR-A-DGAGATDPGPR------DILRDLENPNMLVPPATDAGLIPNMKFSFSDAHMQLN---HGGWS
REVTVRELPIAKTLAGVDMRLTPGGVRELHWHQQAEWAYMLTGKARI--------------TAVDEKGRNFI
DDVGEGDLWYFPPGIPHSIQGL-AEGCEFLLVFDDGSFSDLNTLSISDWFAHTPPDVLAANFGVDESAFENI
PSGQVYIFQDKV-PGSIVS--QEIESPYGAIP--RSFKHRLLAQTPT-VMPGGSVRVVDSSNFPVSVTVAAA
LVELKPGAMRELHWHPNQDEWQYYLSGQARMTVFGGNGSARTFDYRAGDVGYVPFAYGHYIQNTGEETVWFL
EMFKSDRFA--DVSLNQWMALTPRDLVRDNLHAGPELLDSLRKQKRPVV-----
>UniRef90_I3E951_8_388/5-380 | Oxalate decarboxylase OxdD n=7 Tax=Bacillales RepID=I3E951_BACMT
NVPQPIR-S-DGAGGIDSGPR------NIMRDLQNPNMLVPPITDAGLVPNLKFSFSDTSMKLN---HGGWS
REITARELPIATTLAGVNMSLTAGGVRELHWHKQAEWSYMLLGRARI--------------TSVDQEGRNFI
ADVGPGDLWYFPPGIPHSIQGL-EH-CEFLLVFDDGNFSDLSTLSISDWFAHTPKDVLSANFGVPESAFNSL
PSDQVYIYQGEV-PSSLDN--QEVQSPYGEVP--LTFKHELLKQTPI-KTPGGSVRIVDSSNFPISKTIAAA
LVEIEPGGMRELHWHPNNDEWQYYLTGQGRMTVFTGNGAARTFDYRAGDVGYVPFATGHYIQNTGTETLWFL
EMFKSDRFE--DVSLNQWMALTPKELVQSNLNVGSELLDSLRKEKWPVV---KY
>UniRef90_A0A0G8EDL1_8_381/1-374 | Oxalate decarboxylase n=2 Tax=Bacillus cereus group RepID=A0A0G8EDL1_BACCE
-VPEPIR---GDKGATVKIPR------NIELDRQNPDMLVSPETDSGTVDNMKFSFSDTHNRLE---KGGYA
REVTVRELPISHSIAAVNMRLKPGAIRELHWHKEAEWAYMMYGEARI--------------TSIDAEGHNFI
ADVKEGDLWYFPSGLPHSIQGL-KDGAEFLLVFDDGKFSENSTFQVTDWLAHTPKDVIAKNFGVCEELLIGL
PKEEKYMFQKEV-PGSIDD--DRVESPNGTVP--NPFKYELLKQEPI-KSSGGRVWIADSSNFKASKTIASA
LVEVLPDAIRELHWHPNTDEWQYYISGKAKMTVFAADGHARTFNFQAGDVGYVPFAMGHYVENIGDEPLYFL
EIFKSDHYA--DISLNQWLALTPQKLVLETLDVNEKFLASLHKMKQPVV---K-
>UniRef90_R7ZE37_11_387/1-376 | Oxalate decarboxylase n=1 Tax=Lysinibacillus sphaericus OT4b.31 RepID=R7ZE37_LYSSH
-IPQPIR-D-DGTGGVDKGPR------DIMRDMQNPDMLVPPKTDAGLIPNLRFSYSDTHMTLN---KGGWS
REITVRELPIATTLAGVNMSLTPGGVRELHWHQQAEWSYMLLGHARI--------------TAVDQNGHNFI
ADVGPGDLWYFPPGIPHSIQGL-EDGCEFLLVFDDGNFSDLNTFSISDWFAHTPKDVLSSNFGVPINAFNHI
PTEQVYIYQDRV-PGPIET--QEVQSPYGKVP--RNFKHRLLAQAPM-KTPGGSVRIVDSSNFPISQNIAAA
LVEVEPGAMREMHWHPNNDEWQYYLKGKGRMTVFAANGAARTFDYRAGDVGYVPFANGHYIENTGTETLWFL
EIFKSDRFQ--DVSLNQWMALTPSELVQRNLCVGPELLNVLRKEKWPIV---KY
>UniRef90_A0A0H3E342_10_390/3-378 | OxdC1 n=3 Tax=Bacillus subtilis group RepID=A0A0H3E342_BACA1
RIPQPIR---GDKGATDDGPR------NLERDLQNPDMLVPPATDAGIIENLKFSFSDTHMRLE---HGGWS
REVTVRELPAATQLAAVNMRLKPGGVRELHWHKEAEWGYVLNGKVRI--------------TAVDQKGRNFI
DDVGEGDLWYFPSGIPHSIQGL-EEGSEFLLVFDNGSFSENSTFSVTDWFAHTPRSVLAANFGIPGYELAHI
PAKERYMFQLGT-PPSINE--VKIDSPNGTVP--EPFSYKLTKQAPI-ITNGGKVRIADSSLFKASKTIAAA
VVEVEPGGMREMHWHPNTDEWQYYISGKAKMTVFAAEGKARTFNYQAGDVGYVPFAMGHYIQNIGSTVLRFL
EVFKSDRFE--DVSLNQWLALTPHGFMQRTLNVGAAFTDVLQKEKFPVV---KW
>UniRef90_UPI0003731D4E_10_393/4-380 | oxalate decarboxylase n=1 Tax=Paenibacillus fonticola RepID=UPI0003731D4E
NVPQPIR-S-DGSGAPDYGPR------DVWRDLENPDLLVPPSTDAGLVPNLKMSFSDTHMQLN---HGGWS
REITVRDLPIATTLAGVNMSLTPGGVRELHWHQQAEWAYMIWGKARI--------------TAVDQCGRNFI
ADVGEGDLWYFPAGIPHSIQGL-ETGCEFLLVFDDGKFSDLSTLSISDWFAHTPKDVLAANFGVSENAFTSI
PSEQVYIYQDEV-PGSLKS--QKVESPYRTVP--LSFKHRLLAQQPY-ITPGGSVRIVDSSNFPISKTVAAA
LVEIKPGAMRELHWHPNNDEWQYYLTGQGRMTVFAGNGIARTFDYRAGDVGYVPFAFGHYIQNTGTESLWFL
EIFKSDRFA--DISLNQWMALTPRSLVASNLQAGPELLGALRKKKWPVV---KY
>UniRef90_UPI0005502D4D_12_390/2-378 | oxalate decarboxylase n=2 Tax=Bacillales RepID=UPI0005502D4D
NVPQPIR-A-DGAGATDTGPR------DIMRDLENPDMLVPPITDAGLIPNLKFSFSDTHMQLN---HGGWS
REVTVRELPIATTLAGVNMRLTQGGVRELHWHKQAEWSFMISGRARI--------------TAVDQDGRNFI
ADVGVGDLWYFPPGIPYSIQGL-EEGCEFLLVFDDGSFSDLDTFSISDWFAHTPKDVLAANFGVSEHAFAHI
PTEQVYIFQADV-PGPLES--QKVPDPYGTVP--KSFTHRLLAQEPI-RTPGGTVRIVDSTNFPISTTVAAA
LVEIKPGGMREMHWHPNNDEWQYYLAGMGRMTVFAANGTARTFNYRAGDVGYVPFAFGHYIQNTGDKSLWFL
EMFKSDRFA--DVSLNQWMALTPRELVQENLHVGPELMNALRKEKWPVV---KY
>UniRef90_A0A089L2H2_8_390/6-382 | Oxalate decarboxylase n=4 Tax=Paenibacillus RepID=A0A089L2H2_9BACL
PVPQPIR-N-DGAGNIDLGPR------DVLRDRENPDMFVPPVTDNGLIPNLKFSFSDAHMQLN---YGGWS
REVTVRELPAATTLAGVNMSLTPGGVRELHWHQQAEWSYMLLGSARI--------------TAVDQNGRNFI
ADVGPGDLWYFPPGIPHSIQGL-DKGCEFLLVFDDGSFSDLNTLSISDWFAHTPKEVLSANFGVPESAFDCI
PKEQVYIYQDQV-PGTLEQ--QQVQSPYGEIP--LSFKHRLLAQPPL-KTPGGSVRIVDSSNFPVSRNIAAA
LVEIEPGAMRELHWHPNNDEWQYYLSGQGRMTVFGGNGAARTFNYRAGDVGYVPFAMGHYIQNTGTETLWFL
EMFKSDRFA--DVSLNQWMALTPHELVSSNLHAGAGLMDALRKVKWPVV---QY
>UniRef90_A7Z603_14_389/1-374 | OxdC1 n=39 Tax=Bacillaceae RepID=A7Z603_BACMF
--PQPIR---GRKGATDEGPR------NLARDFQNPDMLVPPSTDAGTVQNLKFSFSDTHMRLE---DGGWS
REVTVRELPVSKNIAAVNMRLKPGAVRELHWHKEAEWGYVINGGVRL--------------TAVDQNGRNFI
DNVSEGDLWYFPSGIPHSIQGL-EQGSEFLLVFDDGSFSENSTFSVTDWFAHTPRSVLEANFGVSGYDLAYI
HKKERYMFQLEP-PPPIER--AAVSSPEGTVL--EPFSYKLSRQEPL-VTSGGRVKIVDSKTFKVSKTIAAA
LVEVEPGGMRELHWHPNTDEWQYYLSGEAKMTVFAAEGRARTFNYQASDVGYVPIAMGHYVQNTGDTVLRFL
EIFKSDRFE--DVSLNQWLALTPQRFVEQTLNVSPAFARRLKKKKSPVV---KW
>UniRef90_UPI00040B00AD_10_387/5-378 | oxalate decarboxylase n=1 Tax=Alicyclobacillus pomorum RepID=UPI00040B00AD
RVPQPIR---DGAGATDPGPR------DVMRDLENPDLLVPPTTDAGTVPNLKFSFSDTHMRLE---PGGWS
REITARELPISTTIAGVNMRLTPGGVRELHWHKQAEWAFMIVGRARI--------------TAVDQNGRNFI
ADVGVGDLWYFPPGIPHSIQGL-AEGCEFLLVFDDGNFSDNDTFSITDCFAHTPKDVLSANFGVPESAFANI
PSEQVYMFQRSA-PGPLST--QKVSSPAGTVP--RSFSHRMLAQQPI-RTLGGTVRITDSSKFPIT-TISAA
FVEVEPGAMRELHWHPNTDEWQYYLQGTGRMTAFASASKARTFDFRAGDVGYVPFAYGHYIQNTGDKKLIFL
EVFKSSYYA--DVSLNQWMALTPRELVEDTLNVGPALMNALRKEKWPVV---K-
>UniRef90_A0A089JMK9_9_393/5-381 | Oxalate decarboxylase n=4 Tax=Paenibacillus RepID=A0A089JMK9_9BACL
NIPQPVR-S-DGAGGLDKGPR------DIMRDLENPDMFVPPVTDAGLVPNLKFSFSDVHMQLN---HGGWS
REVTVRDLPIATTLAGVNMSLTPGGVRELHWHQQAEWSYMLLGRARI--------------TAVDQNGRNFI
ADVGPGDLWYFPPGIPHSIQGL-EEGCEFLLVFDDGSFSDLNTLSISDWFAHTPKEVLSANFGVPAAAFDSI
PTEQVYIYQDQV-PGSLQS--QKVESPYGEIS--QTFKHSLLAQPPL-KTPGGSVRIVDSSNFPISKTVAAA
LVEIEPGGMRELHWHPNNDEWQYYLTGKGRMTVFAGNGVARTFNYRAGDVGYVPFAFGHYIQNTGEDSLWFL
EMFKSDRFA--DVSLNQWMALTPHELVQSNLDVGREVIDALREVKWPVV---KY
>UniRef90_UPI000300AA7C_12_388/2-377 | oxalate decarboxylase n=1 Tax=Paenibacillus sp. OSY-SE RepID=UPI000300AA7C
NVPQPIR-K-DGAGATDLGPR------DVMRDLENPDLLVPPATDAGTVPNLKFSFSDTHMQLN---HGGWS
REVTARELPIATTLAGVNMRLTPGGVRELHWHKQAEWAYMLLGRARI--------------TAVDQNGRNFI
ADVGPGDLWYFPPGIPHSIQGL-EEGCEFLLVFDDGSFSDIDTFSITDWFAHTPKDVLASNFGVPESAFDGI
PTEQRYIFQSTV-PGSLDS--QKVPDPYGTVP--LSLTYRMLAQTPI-KTPGGSVRIVDSTNFPISTRIAAA
LVEVLPGGMREMHWHPNNDEWQYYLTGTARMTAFAAEGEARTFDFRAGDVGYVPFAFGHYIQNTGNQSLWFL
EMFQSDRFA--DVSLNQWMALTPHELVRDHLHASPELMQALRKQKWPVV---K-
>UniRef90_UPI00037C29F6_9_387/5-379 | oxalate decarboxylase n=1 Tax=Paenibacillus ginsengihumi RepID=UPI00037C29F6
YVPQPIR-S-DGDGATDPGPR------DVLRDLENPDLLVPPPTDAGTIPNLKFSFSDTHMRLE---PGGWS
REVTARELPIATTLAGVNMRLTPGGVRELHWHQQAEWSIMLLGRARI--------------TAVDQNGRNFI
ADVRAGDLWYFPPGIPHSIQGL-EEGCEFLLVFDDGNFSDNNTFSISDWFAHTPRDVLSANFGVPESAFVHI
PGKERYMFQTAV-PGPIEA--QQVPDPQGTVP--QSFAYRMFAQEPI-RTSGGTVRIVDSRNFPVT-TIAAA
LVEIEPGGMREMHWHPNNDEWQYYLAGQGRMTAFAARGAARTFDFRAGDVGYVPFAFGHYIQNTGTVPLWFL
EIFKSDIFA--DVSLNQWMALTPREMVADTLHVGPELMNALNKKKQPVV---K-
>UniRef90_V9GJP1_9_389/4-380 | Oxalate decarboxylase n=1 Tax=Paenibacillus sp. JCM 10914 RepID=V9GJP1_9BACL
QIPQPIR-S-DGAGGPDYGPR------DVMRDLQNPDLLVPPKTDAGLLPNLKFSFSDTHMQLN---HGGWS
REITVRDLPIATTLAGVNMSLTPGGVRELHWHQQAEWAYMIWGSARI--------------TAIDQNGRNFI
ADVGPGDLWYFPAGLPHSIQGL-EGGCEFLLVFDDGHFSDLNTLSISDWFAHTPKEVLSANFGVPQNAFDHI
PDKQVYIYQDQV-PPSIQS--QAVQSPYGAVP--LSFSHRLLAQTPL-ETSGGSVRIVDSSNFPISRTVAAA
LVEIKPGGMRELHWHPNQDEWQYYLTGQGRMTVFAGNGAARTFDYRAGDVGYVPFAFGHYIQNTGTESLWFL
EMFKSDRFE--DISLNQWMALTPRELVQRNLHVGSELTDALHKVKSPVV---KY
>UniRef90_UPI000372EB00_14_396/5-381 | oxalate decarboxylase n=3 Tax=Paenibacillus RepID=UPI000372EB00
IVPQPIR-K-DGAGGLDLGPR------DVLRDLQNPDMLVPPATDAGLLPNLRMSFSDTHMQLN---HGGWS
REITVRDLPIATTLAGVNMSLTPGGVRELHWHQQSEWAYMIWGTARV--------------TSVDQNGRNFI
ADVGPGDLWFFPKGLPHSIQGL-EEGCEFLLVFDDGSFSDLNTLSISDWFAHTPAEILSANFGVPETAFAAR
PNEQVYIFQDTV-PGPISS--EAISSPYGTVP--LSFTYRLLEQTPI-ITPGGSVRIVDSTNFPASTTVAAA
LVEILPGAMRELHWHPNADEWQYYLTGQGRMTVFGGNGTARTFDVRAGDVGYVPVAMGHYVQNTGTDTLWFL
EIFRSDRFE--DISLNQWMALTPKQLVQDNVHASPELMDALRKEKWPVV---KY
>UniRef90_UPI000619931C_14_387/1-374 | oxalate decarboxylase n=2 Tax=Paenibacillus algorifonticola RepID=UPI000619931C
-IPQPIR-S-DGAGGPDLGPR------DVMRDLENPDMFVPPVTDAGLVPNMKFSFSDAHMQLN---QGGWS
REVTARELPIATTLAGVNMSLIPGGVREMHWHQQAEWSYMLLGNARI--------------TAVDQNGRNFI
ADIGPGDLWYFPPGIPHSIQGL-EGGCEFLLVFDDGNFSDLNTLSISDWFAHTPKEVLSANFGVPESDFDHI
PNDQVYIYKSTV-PGSIES--QKVESPYGTIP--QSFKFELLKQPPI-ITPGGSVRIVDSSNFPASKAIAAA
LVEIKPGAMRELHWHPNNDEWQYYLSGQGRMTVFTGNGNARTYDVRAGDVGYVPFACGHYVQNTGNTSLWFL
EMFKSDRFA--DVSLNQWMALTPTELVKSNLNVDEAFVSKLRKEKWPVV-----
>UniRef90_A0A0M0W6W4_2_381/3-378 | Oxalate decarboxylase n=2 Tax=Bacillales RepID=A0A0M0W6W4_9BACI
NIPQPKK---GDRGGDIWGAR------NIARDLQNPDILVPPDTDHGTMPNLKFSYADSHMRVE---HGGWS
REVTVREMPAATEIAGVNMHLEPGGVRELHWHKEAEWSFIIKGKARI--------------TAINPDGSYFV
DDVEEGDLWYFPPGIPHSIKGL-SEGVEFILVFDDGSFSENSTFSITDWFSHTPKDVLAANFGVCEETFDKI
PKQEVYMYQGEV-PGPIIQ--ELPRDLNDSVK--ESFSYKLTEQKPI-ETCGGKVWIADSKNFPVSKTVAAA
LVEVEPGGMRELHWHPNADEWQYYLEGQGRMTVFASGGKARTYDYQAGDVGYVPFAMGHYIQNTGDKPLKFL
EMFRSDYFA--DLSLTQWMSQTPPHLLKEHLNLDDSFIEKLPKEKSPNV---KH
>UniRef90_UPI00036B7C5D_9_390/5-381 | oxalate decarboxylase n=1 Tax=Paenibacillus daejeonensis RepID=UPI00036B7C5D
PIPQPIR-S-DGAGGVDRGPR------DIMRDRQNPNLLVPPQTDAGLIPNLRYSFSDAHMQLN---HGGWS
REITVRELPIAKTLAGVNMSLTPGGVRELHWHQQAEWAYMLIGRARI--------------TAVDQYGRNFI
ADVGPGDLWYFPPGIPHSIQGL-EEGCEFLLVFDDGSFSDLNTLSLSDWFAHTPPEVLSANFGVPQEAFRDI
PSEQVYIYQDKI-PGPIET--QRVESPYGSVP--LGFTHRLLAQPPL-RTPGGSVRIVDSTNFPISRTIAAA
LVEIQPGAMRELHWHPNNDEWQYYLTGQARMTVFGGDGSARTFDYRAGDVGYVPFAQGHYVQNTGSETVWFL
EMFKSDRFQ--DVSLNQWLALTPSELVGSNLHIGADVLDKLRKVKWPVV---TY
>UniRef90_UPI000248DF8B_14_391/1-376 | oxalate decarboxylase n=3 Tax=Paenibacillus RepID=UPI000248DF8B
-VPQPIR-E-DGAGADDPGPR------DVLRDLENPNMLVPPVTDAGTVPNLKFSFSDTHMRLE---HGGWS
REVTVRELPISTTIAGVNMRLTPGGVRKLHWHKEAEWAFVMIGGARI--------------TAVDQNGHNFI
ADVGVGDLWYFPPGIPHSIQGL-EEGCEFLLVFDNGSFSENDTFTISDWLAHTPKDVLAANFGVPESAFAHI
PKQQRYMFQAPV-PGPIQT--QQVPDPYGTVP--QSFTYRLLAREPI-RTPGGTARIVDSRNFPVSVAIAAA
LVEIEPGGMRELHWHPNSDEWQYYLTGQGRMTAFAANGTARTFDYRAGDVGYVPAAFGHYIQNTGSDTLWFL
EMFKSSRFA--DVSLNQWMALTPSELIQETLYVGPELLGALRKEKWPVV---KY
>UniRef90_UPI0004250AAE_16_392/1-376 | oxalate decarboxylase n=1 Tax=Paenibacillus assamensis RepID=UPI0004250AAE
-IPQPIR-S-DGAGATDLGPR------NIMLDMQNPDMLVPPATDAGTMPNMRFSFSDAPMQLN---HGGWS
RQVTIRELPIATTIAGVNMRLTPGGVRELHWHTQAEWSFMILGRARI--------------TAVDQDGRNFI
ADVGPGDLWYFPPGIPHSIQGL-EEGCEFLLVFDDGHFSDFDTLSISDWFAHTPKDVLSANFGVPESAFANI
PKEQRYIFQAAV-PGPIDS--QAVPDPFGTVP--KTFAHRLLAQTPL-VTPGGSVRIVDSTNFPISVKIAAA
LVEVKPGAMRELHWHPNNDEWQYYLSGTGRMTVFAANGVARTFNVRAGDVGYVPFANGHYVQNTGDQSLWFL
EIFKSDRFA--DVSLNQWMALTPRQLVEDNLQVGPELMNALRKEKYPVV---KY
>UniRef90_UPI00069385C6_13_391/1-378 | oxalate decarboxylase n=1 Tax=Gorillibacterium massiliense RepID=UPI00069385C6
QIPQPYRPS-DGNGGPDYGPR------DLMRDMENPDMLVPPVTDAGLLPNLKFAFSDTHMQLN---KGGWS
REITVRDLPIATTLAGVNMSLTPGGVRELHWHQQAEWSYMIWGRARI--------------TAVDQNGRNFI
ADIGPGDLWYFPKGLPHSIQAL-AEGCEFLLVFDDGNFSDLNTLSISDWFAHTPRNVLSANFGVPESAFANI
PKDQVYIYQDQV-PGPIDS--QKVQSPYGTVP--LNFKHRLLAQMPL-KTPGGSVRIVDSSNFPISTTVAAA
LVEIEPGAMRELHWHPNADEWQYYLNGQGRMTVFSGGGKARTFDYRAGDVGYVPVAFGHYIQNTGNQTLWFL
EMFRSDRFQ--DISLNQWMALTPRQLVDSNLHASPELMAALRKEKWPVV---KY
>UniRef90_A0A0D3VAC9_6_387/5-381 | Oxalate decarboxylase n=1 Tax=Paenibacillus sp. IHBB 10380 RepID=A0A0D3VAC9_9BACL
QIPQPIR-S-DGTGGIDKGPR------DVLRDLENPDMLVPPITDNGLIPNMRFSFSDTHMQLN---HGGWS
REVTVRELPIATTLAAVNMSLTPGGVRELHWHQQAEWSYMLLGRARI--------------TAVDQNGRNFI
ADVGPGDLWYFPPGLPHSIQGL-EEGCEFLLVFDDGNFSDLNTLSISDWFAHTPKEVLSANFGVPESDFSSI
PTEQVYIYQDSV-PGTINS--QAIASPYGTIP--LSFKYELLSQPPI-KTPGGTVRIVDSSNFPISKTIAAA
LVEIEPGEMREMHWHPNNDEWQYYLTGQGRMTVFAGNGNARTFDYRAGDVGYVPFAYGHYIQNTGTTTLWFL
EMFKSDRFA--DVSLNQWMALTPTELIQSNLNVGPNLLPKLRKVKWPVV---KY
>UniRef90_V9W3W6_11_389/1-377 | Oxalate decarboxylase OxdD n=2 Tax=Paenibacillus larvae subsp. larvae RepID=V9W3W6_9BACL
NIPQPIR-D-DGAGATDTGPR------DVMRDLENPDMLVPPYTDAGTIPNMKFSFSDTHMQLS---HGGWS
REVTVRELPIATTLAGVNMRLTPGGVRELHWHKQAEWAFMISGCARV--------------TAVDQNGRNFI
ADVEMGDLWYFPPGIPHSIQGL-KEGCEFLLVFDDGNFSEFDTFSISDWFAHTPKDVLAANFGIPESALAQI
PDKQIYMYQGQV-PGPLET--QKVPDSNGTVP--KSFTHRLFAQNPI-RTPGGSVRIVDSINFPASTTIAAA
LVEVKPGGMRELHWHPNNDEWQYYISGTGRMTVFAAGGKARTFNCRSGDVGYVPFAFGHYIQNIGDESLWFL
EMFKSNRFA--DISLNQWMALTPHQLVQDNLHASRELMNALRKEKWPVV---KY
>UniRef90_D7BSQ5_8_383/1-376 | Bicupin, oxalate decarboxylase family protein n=1 Tax=Streptomyces bingchenggensis (strain BCW-1) RepID=D7BSQ5_STRBB
EVPQPIR---DGEGATDNGPR------NTQLDLQNPNTLVPPETDSGTLPNLKFSFSQAHMRLE---EGGWA
REVTRREMPIATTLAGVNMRLKPGAIRELHWHKQSEWAYILEGKCRI--------------SAVDQEGRNFL
EDVSAGDLWFFPQGIPHHIQAL-EEGVEFLLVFNDGDFSENDTFLISDWFAHTPRSVLAKNFGVPEAAFSSI
PTSERYIFNSAV-PPALES--DRILSPSGDVP--RSFKHSLDSQTPV-RTSGGTARIVDSRNFEASTTTSAA
LVEIAPGAIRELHWHPNNDEWQYYISGQGRMGVFADSGRNRTFDYQAGDVGYVPFAMGHYIENTGSTPLRLL
EMFLAPRFE--DVSLAQWMALTPGELVRNHLNLNDTVMNSLRKEKQPIF---RP
>UniRef90_UPI000371FD1B_12_393/2-378 | oxalate decarboxylase n=1 Tax=Caldibacillus debilis RepID=UPI000371FD1B
NVPQPVR-E-DGAGGIDLGPR------DVLRDLENPDMLVPPASDAGSIPNLKFSFSDTHMQLK---HGGWS
REVTVRQLPIATALAGVNMYLTPGGVRELHWHKQAEWAYVILGSARI--------------TAVDQHGRNFI
ADVGEGDLWYFPAGIPHSIQGL-GEGCEFLLVFDDGSFTEYDTFTITDWFAHTAKDVLAANFGVLESVFAHI
PAKQRYIFQGKV-PGPVET--QKVPDPYGIVP--KTFTHRLLAQEPI-VTTGGSVRIVDSTNFPASATIAAA
LVEVEPGGMREMHWHPNSDEWQYYLTGTARMTVFAANGTARTFNYRAGDVGYIPRAYGHYIQNIGDQSLWFF
ELFKSNRYT--DVSLNRWMALTPEELVRAHLHVGPELINALRKEKWPVV---KF
>UniRef90_A0A084GMQ7_9_388/5-380 | Oxalate decarboxylase n=1 Tax=Bacillus indicus LMG 22858 RepID=A0A084GMQ7_9BACI
KIPQPIR-K-DGAGWWDYGPR------NVMRDLENPDLLVPPATDAGTIPNLKFSFSDTHMQLN---HGGWS
REISVRQLPIATTLAGVNMALTPGGIRELHWHQQTEWAMMLVGRARI--------------TAVDQNGKNFI
ADVGEGDLWYFPPGIPHSIQGL-EEGCEFLLVFDDGTFSDLNTLSISDWFAHTPKDVLSANFGIPESTLAGI
PEKELYIFQGDI-PGSLES--QQVADPYGNVP--KSFTHRLYQQKPL-EFPGGTVRIVDSSNFPVSEKVAAA
LVEIKPGGMRELHWHPNNDEWQYYISGTGRMTVFAGNGTARTFDYRAGDVGYVPFAFGHYIQNTGDQSLWFL
EMFKSSKFE--DVSLNQWMALTPKEVVQQNVNASRELMKSLRKEKWPVV---K-
>UniRef90_UPI0006D1AA85_12_390/2-378 | oxalate decarboxylase n=1 Tax=Paenibacillus sp. YK5 RepID=UPI0006D1AA85
IVPQPIR-S-DGAGGPDYGPR------DIMRDLENPNMFVPPVTDSGLLPNLRMSFSDTHMKLN---QGGWS
REITVRELPIATTLAGVNMSLMPGGTRELHWHQQAEWAYMIWGSARI--------------TAVDQNGRNFI
ADIGPGDLWYFPAGLPHSIQGL-EEGCEFLLVFDDGHFSDLNTLSISDWFAHTPKDVLSANFGVPASAFDSI
PPDQVYIFQTRV-PGSLES--QEVQSPYGTVP--ISFKHRLLAQTPL-VTPGGSVRIADSSNFPISKTIAAA
LVEIQPGAMRELHWHPNNDEWQYYLTGQGRMTVFGGNGVARTFDYRAGDVGYVPFAFGHYIQNTGTETLWFL
EMFKSGRFA--DISLNQWMALTPRELVRDNLHVSPELLDALRKEKWPVV---KY
>UniRef90_A0A0F5R2P1_5_386/5-381 | Oxalate decarboxylase n=2 Tax=Paenibacillus RepID=A0A0F5R2P1_9BACL
PVPEPMR-A-DGAGGPDKGPR------NLMRDLQNPDLLVPPPTDNGLIPNLRFSFSDAHMQLN---QGGWS
REVTIRELPAATTLAGVNMSLIPGGVRELHWHQQAEWSYMLLGSARI--------------TAIDWQGRNFI
ADVGPGDLWYFPPGLPHSIQGL-EEGCEFLLVFDDGHFSDLNTLSISDWFAHTPKDVLAENFGVPASAFDSI
PPGQVYIYRDRV-PGPVQS--QEIQSPYGSVP--FPFKHSLLAQTPL-TTPGGSVRIADSTNFLASKTIAAA
LVEIKPGGMRELHWHPNQDEWQYYLAGQGRMTVFGAGGKARTFDYRAGDVGYVPFAFGHYIQNTGTSTLWFL
EMFRSSRFE--DISLNQWMALTPRQLVKSNLHVGDEVIDCLRKVKWPVV---PG
>UniRef90_A0A0C2TCY7_8_385/1-376 | Oxalate decarboxylase n=33 Tax=Bacillaceae RepID=A0A0C2TCY7_BACPU
-IPQPIR-E-DGAGATDLGPR------DVLRDIENPDMLVPPKTDAGTIPNLKFSYSDTHMHLN---HGGWS
REITKRELPVSTTIAGVNMRLTRGGVRELHWHKQAEWAYMILGKARI--------------TSVDAEGRNMI
ADVAEGDLWYFPPGIPHSIQGL-EDGCEFLLVFDDGAFSEFDTFTITDWFAHTPKNILSDNFGVPEKLFDDI
PNKQRYMFQGSP-PASLES--QTVSDPYGSIE--PPFTYQLLRQKPL-TTSGGTVRIVDSRNFPVSKTIAAA
LVEVKPGGMREMHWHPNNDEWQYYLTGTAKMTVFGAGGTARTFNYRAGDVGYVPFGMGHYIQNIGQTSLWFL
EMFKSDRFA--DISLNQWMALTPPQLVKEHLHVDDVMIRALHKEKSPVV---TY
>UniRef90_K4ZJ31_6_388/5-382 | Oxalate decarboxylase OxdD n=1 Tax=Paenibacillus alvei DSM 29 RepID=K4ZJ31_PAEAL
QIPQPIRES-DGAGATDLGPR------DVMRDMENPDMFVPPITDAGLIPNLKFSFSDAHMQLN---RGGWS
REITIRELPIAKTLAGVNMRLTPGGVRELHWHQQAEWSFMILGRARI--------------TAVDQNGRNFI
ADVGPGDLWYFPPGIPHSIQGL-EEGCEFLLVFDDGSFSDLNTLSISDWFAHTPKEVLSANFGVPMSAFDQI
PQGQVYIYQDQV-PGTIES--QQVPDPFGTVE--PTFVYRLMAQPPL-TTPGGSVRIVDSSNFPASRTVAAA
LVEIKPGAMREMHWHPNNDEWQYYLSGQGRMTVFAGNGAARTFNYRAGDVGYVPFAFGHYIQNTGTDSLWFL
EMFKSDRFA--DVSLNQWMALTPKLLVQSNLNASPELMSALRATKWPVV---KY
>UniRef90_UPI0006F6A0BD_12_389/2-377 | UPI0006F6A0BD related cluster n=1 Tax=unknown RepID=UPI0006F6A0BD
NVPQPIR-P-DGAGGIDTGPR------DVMRDMENPNMLVPPITDSGLLPNLKFSFSDTSMKLN---FGGWS
REVTVRELPIATTLAGVNMSLTPGGVRELHWHQQAEWSYMIVGSARI--------------TSIDQEGRNFI
ADVGPGDLWYFPPGLPHSIQGL-EH-CEFLLVFDDGNFSDLNTISISDWFSRTPKDVLSANFGVPMSAFNNI
PKEQVYIYQDKV-PGPIES--QKVQSPYGTIP--LSFKHRLLAQPPI-KTPGGCVRIVDSTNFPISKNIAAA
LVEIEPGGMRELHWHPNNDEWQYYLTGQGRMTVFAGDGNARTFDYRAGDVGYVPFALGHYIQNTGTQSLWFL
EMFKSDRFE--DVSLNQWMALTPRDLVSTNLNVGPEVLNALRKEKWPVV---KY
>UniRef90_A0A0J5JWP1_13_389/1-375 | Oxalate decarboxylase n=3 Tax=Bacillus RepID=A0A0J5JWP1_9BACI
-IPQPIR-S-DGAGALDLGPR------NVLRDLQNPDLLVPPKTDAGIVPNLRFSFSDTSMILK---HGGWS
REITVRELPIATTLAGVNMSLTAGGVRELHWHKEAEWSYMILGRARI--------------TAVDQNGKNFI
ADVGPGDLWYFPPGIPHSIQGL-EH-CEFLLVFDSGDFSDLSTLSISDWFAHTPKEVLSANFGVPENIFDDR
PKGQLYIYQSEV-PGPLET--QAVQSPNGKVP--LPFKYEMLKQPPL-EFSGGSVRIVDSTVFKISKTVAAA
LVEVKPGGMRELHWHPNNDEWQYYLTGKARMTVFLGDGTARTFDYMAGDVGYVPFATGHYIQNTGDETVWFL
EMFKSDRFE--DVSLAQWMALTPRQLVESNVNVSSSFTKNIRKEKEPVV---RF
>UniRef90_UPI0003676497_6_383/3-378 | oxalate decarboxylase n=1 Tax=Paenibacillus sanguinis RepID=UPI0003676497
SIPEPIR-E-DGSGATDPGPR------DIWRDLENPDMLVPPVTDNGLVPNLKFSFSDTHMQLN---HGGWS
REITARELPIATTLAGVNMRLTPGGVRELHWHQQAEWSFMIQGKARI--------------TAVDQLGRNFI
ADVGVGDLWYFPPGLPHSIQGL-EEGCEFLLVFDDGNFSDLNTLSISDWFAHTPKEVLSANFGVPERAFEHI
PSKQVYIYQDAI-PGSLDS--QRVTSPYGEIP--LSFKHSLLAQKPI-ITPGGSVRIADSSNFPISRTIAAA
LVEIKPGAIRELHWHPNNDEWQYYLSGQGRMTAFAGGGTARTFNVRAGDVGYVPFAYGHYIQNTGEQSIWFL
EIFKSDRFA--DVSLNQWMALTPRELVQDNLHVGPLLMDALRKEKWPVV---K-
>UniRef90_A0A0K2FWE4_10_393/6-382 | Oxalate decarboxylase n=2 Tax=Bacillus clausii RepID=A0A0K2FWE4_BACCS
NIPQPIR-A-DGAGGVDRGPR------NLMRDLQNPNILVPPETDRGLIPNLRFSFSDAHMQLN---HGGWS
REITQRDLPIATTLAGVNMSLTPGGVRELHWHKQAEWSYMLLGHARI--------------TAVDQNGRNFI
ADVGPGDLWYFPPGIPHSIQGL-DDGCEFLLVFDDGMFSDLSTLSLSDWMAHTPKDVLSANFGVPESVFATI
PTEQVYIYQDEV-PGPLQS--QQINSPYGAVP--QTFKHELLKQPPL-VTPGGSVRIVDSRNFPVSKTIAAA
LVEVEPGAMREMHWHPNNDEWQYYLTGQARMTVFTGNGVARTFDYRAGDVGYVPFATGHYIQNTGNESVWFL
EMFKSDRFE--DVSLNQWLALTPTELVQHNIHVDSKFTNKLRKEKWPVV---KY
>UniRef90_UPI00048D8B50_14_388/1-375 | oxalate decarboxylase n=1 Tax=Paenibacillus sp. UNC451MF RepID=UPI00048D8B50
-VPQPIR-A-DGAGNVDLGPR------DVMRDLQNPDMLVPPSTDAGTMPNMRFSFSDTNMRLE---HGGWA
REVTVRELPIATTLSGVNMSLTPGGVRELHWHQQAEWSLMLLGRARI--------------TAVDQDGRNFI
ADVGQGDLWYFPPGIPHSIQGL-EGGCEFLLVFDDGAFSDNNTLSITDWFAHTPKDVLAANFGVPESAFANI
PNKQRYVFQAGV-PGPLAS--QQVADPQGTIP--LSFTHHLYAQEPI-RTPGGTVRIVDSTNFPISTAIAAA
LVEIEPGGMREMHWHPNNDEWQYYLTGQGRMTVFAANGKARTFDVRAGDVGYVPFAFGHYIQNTGNQSLWFL
EMFKSNRFA--DVSLNQWMALTPHQLVQDTLHASPELMHSLRKEKWPVV---K-
>UniRef90_UPI0004099FF9_11_390/3-379 | oxalate decarboxylase n=1 Tax=Cohnella thermotolerans RepID=UPI0004099FF9
DIPQPER-A-DGAGGPDLGPR------DVIRDLENPDLLVPPPTDAGTMPNLVFSFSDAHMQLN---RGGWS
REVTVRELPVATTLAGVNMSLKPGGVRELHWHQQAEWAYMLLGRARI--------------TAVDQDGRNFI
ADVGPGDLWYFPPGIPHSIQGL-AEGCEFLLVFDDGAFSDINTFSISDWFAHTPPEVLSANFGVPESAFADI
PKGQKYIYQDRV-PAPLAE--QAVPSPQGTVP--RTFAHRLLAQEPQ-RFPGGTVRIADSANFPVATRIAAA
LVEIVPGGMRELHWHPNNDEWQYYLTGKARMTAFATQGTARTFDCRAGTVGYVPFAFGHYIQNTGDESVWFL
EMFKSDRFA--DVSLNQWMALTPAELVRSNVNASEELMSALRKQKWPVV---KY
>UniRef90_UPI00068EEC15_14_392/1-375 | oxalate decarboxylase n=1 Tax=Thermoactinomyces daqus RepID=UPI00068EEC15
--PQPIR-K-DGAGGVDLGPR------DVMRDLENPDMLVPPSTDAGTIPNLKFSFSDTNMVLD---HGGWS
RQITARELPVATTLAGVNMYLTPGGVRELHWHKQAEWAFVLWGRARI--------------TVVDQNGRNFI
ADVGMGDLWYFPPGIPHSIQGL-EEGCEFLLVFDDGNFSDLDTFTISDWFAHTPKDVLAANFGVPKRAFAHI
PKKQRYIFQSKV-PGPLER--EKVSSPYGTVP--ISFTHRLLAQKPI-VTPGGTVRITDSTNFLISLRIAAA
LVEVKPGGMREMHWHPNNDEWQYYIAGTARMTVFAANGTARTFDYRAGDVGYVPFAFGHYIQNTGDQSLWFL
EMFKSDRFA--DVSLNQWMALTPWDLVEDNLHAGPELMNALRKEKWPVV---KY
>UniRef90_C6CTK8_34_413/2-379 | Bicupin, oxalate decarboxylase family n=2 Tax=Paenibacillus sp. (strain JDR-2) RepID=C6CTK8_PAESJ
AVPQPYRPI-DCAGGPDLGPR------DIMRDLENPNMLRPPITDYGLVPNLKFSFSDTHMQLN---QGGWS
REITQREMPIATTLAGVNMYLTPGGVRELHWHQQSEWAYMIWGSARI--------------TSVDQDGRNFI
ADVEAGDLWFFPAGLPHSIQGL-EHGCEFLLVFDDGKFSDLNTLSISDWFAHTPKDVLCANFGVTESAFDSI
PTDQLYIFQDEV-PGSIES--QQVHSPYGTVP--QSFKYRLLAQTPI-VTPGGTVRIADSTNFHAAKTIAAA
LVEIKPGAMRELHWHPNNDEWQYYLTGQGRMTVFAGNGAARTFDYRAGDVGYVPFAYGHYIQNTGDESLWFL
EMFKSDRFM--DVSLNQWMALTPRDLIRDNLHVGPELLNALRKEKWPVV---KY
>UniRef90_O34767_11_390/4-379 | Oxalate decarboxylase OxdD n=30 Tax=Bacillales RepID=OXDD_BACSU
NVPQPIR-S-DGAGAIDTGPR------NIIRDIQNPNIFVPPVTDEGMIPNLRFSFSDAPMKLD---HGGWS
REITVRQLPISTAIAGVNMSLTAGGVRELHWHKQAEWAYMLLGRARI--------------TAVDQDGRNFI
ADVGPGDLWYFPAGIPHSIQGL-EH-CEFLLVFDDGNFSEFSTLTISDWLAHTPKDVLSANFGVPENAFNSL
PSEQVYIYQGNV-PGSVAS--EDIQSPYGKVP--MTFKHELLNQPPI-QMPGGSVRIVDSSNFPISKTIAAA
LVQIEPGAMRELHWHPNSDEWQYYLTGQGRMTVFIGNGTARTFDYRAGDVGYVPSNAGHYIQNTGTETLWFL
EMFKSNRYA--DVSLNQWMALTPKELVQSNLNAGSVMLDSLRKKKVPVV---KY
>UniRef90_UPI000687FBCD_19_396/1-377 | oxalate decarboxylase n=1 Tax=Paenibacillus sp. URHA0014 RepID=UPI000687FBCD
NIPQPIR-K-DGAGNFDRGPR------DILRDRQNPDMLVPPETDSGLVPNLRFSFSDTHMQLN---QGGWS
REITSRDLPIATTLAGVNMSLTPGGVRELHWHQQAEWAYMIIGSARV--------------TSVDNLGRNFI
ADIGPGDLWYFPAGIPHSIQGL-KEGCEFLLVFDDGNFSDLNTLTISDWIAHTPKEVLSANFGVPLNTFDHI
PPDQVYIYQDYV-PGPIET--QQVESPYGTIQ--PSYKHRLLAQTPQ-KFPGGSVRIVDSTNFPIAQKIAAA
LVEVEPGAMRELHWHPNNDEWQYYLTGQGRMTVFSGNNTARTFDFRAGDVGYVPFAQWHYVQNTGTETLWFL
EMFKSDRFE--DVSLNQWMALTPDNLIASNLNVGPELLDALRKVKWPVV---SY
>UniRef90_UPI000686100B_13_392/3-379 | oxalate decarboxylase n=1 Tax=Brevibacillus massiliensis RepID=UPI000686100B
NIPQPIR-N-DGTGWWDLGPR------DVLRDQENPDMLVPPATDAGTIPNLKFSFSDTYMQLN---HGGWS
REVTVRQLPIATTLAGVNMALTPGGVRELHWHQQAEWSIMLVGRARI--------------TAVDQNGRNFI
ADIGVGDLWYFPPGIPHSIQGL-EEGCEFLLVFDDGSFSDLNTLSISDWFAHTPKDVLSANFGVPESAFACI
PDHQLYIFQGEI-PGPLEA--QEVPDPYGTVP--LNFSHRLLAQKLL-NFPGGTVRIVDSTNCPISTRVAAA
LVEIKPGGMREMHWHPNNDEWQYYISGTGRMTVFAPNGTARTFDYRAGDVGYVPFAFGHYIQNTGDQSLWFL
EMFKSDRFE--DVSLNQWMALTPRQLVQENLNAGPELLNALRKEKWPVV---KY
>UniRef90_UPI0006EC3531_7_388/5-381 | oxalate decarboxylase n=1 Tax=Brevibacillus choshinensis RepID=UPI0006EC3531
PVPEPMR-S-DGTGWIDQGPR------NIARDRQNPNMLVPPVTDYGLLPNLKFSFSDAVMTLN---HGGWS
REVTVRDLPIATTMAGVNMALTPGGVRELHWHQQAEWAYMLLGRARI--------------TSVDPAGRNFI
DDIGPGDLWYFPPGIPHSIQGL-EEGCEFLLVFDDGHFSDLNTLSISDWSAHTPRDVLSDNFGVPESAFADI
PPNQVYIFQGEV-PGPIES--DEVDSPYGTVP--LSFSHRLLAQKPI-ITPGGSVRIVDSSNFPISKTIAAA
LVEIKPGAMRELHWHPNNDEWQYYLTGQGRMTVFAGNGIARTFDYRAGDVGYVPFANGHYIQNTGNETLWFL
EMFKSDRFV--DVSLNQWMALTPHDLVSANLNVGHELIDALRKEKWPVV---TY
>UniRef90_UPI000416E07B_10_389/2-378 | oxalate decarboxylase n=1 Tax=Shimazuella kribbensis RepID=UPI000416E07B
QVPQPIR-K-DGAGSPDYGPR------DVWRDIENPDMLVPPLTDNGLMPNLKFSFSDTNMKLN---HGGWS
REVTQRELPIATTLAGVNMSLTPGGVRELHWHQQAEWSYMILGRARI--------------TAVDQEGRNFI
ADVGPGDIWYFPPGIPHSIQGL-EDGCEFILVFDDGSFSDLNTLSISDWFAHTPKDVLSANFGLPKKDFKCI
PKDQVYIFQDNV-PGSLEN--QKVNSPYGTIS--LSFKHKLMAQDPI-VTSGGTVRIVDSTNFPISITIAAA
LVEIKPGGVRELHWHPNNDEWQYYLTGQGRMTVFAGNGIAKTFDYRAGDVGYVPFAFGHYIQNTGTESLWFL
EMFKSDRFE--DVSLNQWMALTPHELVKDNLNVGPNVINGLHQKKSPVV---KY
>UniRef90_C5B359_24_404/4-381 | Oxalate decarboxylase n=5 Tax=Methylobacterium RepID=C5B359_METEA
EGPSPLR---GSKGADILGPR------NAPREAEDPFTMAPPKTDHGTMPNLKWSFADSHMRLE---EGGWA
RQTTTRELPISTAMAGVNMRLKANVVREMHWHKEAEWAYMIKGRARI--------------TAIDGDGRTFA
DDVGEGDLWYFPSGIPHSIQGLEGDGCEFLLVFDDGGFSEDSTFLITDWLAHTPRDVLAKNFGLPESAFDAI
PEKELYIFPGPK-PGALAD--DQLGG-TGPVP--KRFSHRMLAQEPI-RTKGGSVRITDSSIFPASATIAAA
LVELEPGAMRELHWHPNGDEWQYYLSGRGRMTVFGSESKARSFDYQAGDVGYVPFAMGHYIENTGDTPLTFL
EMFRSPRYA--DISLRQWMALTPHALVQAHTKLDRAAIDALPQTKSPVVPG---
>UniRef90_B1M5C9_32_408/1-377 | Bicupin, oxalate decarboxylase family n=13 Tax=Bacteria RepID=B1M5C9_METRJ
--PRPER---GGKGADILGPQ------NRPRAAEEPFTLAPPATDHGTMPNLKWSFADSHMRLE---EGGWA
RQTTIRELPVSKAMAGVNMRLKAGAVREMHWHKESEWAYMIKGKARI--------------TAVDQDGRTFA
DDVGAGDLWYFPGGIPHSIQGLAADGCEFLLVFDDGGFSEDSTFLLTDWLAHTPTDVLAKNFGLPEAAFAEV
PQKELYIFPGPK-PGPLAA--DKMGG-SGPVP--KTFSHRMLAQEPV-RTRGGSVRVTDSTVFPASVTIAAA
LVEVEPGGLRELHWHPNSDEWQYYLSGQGRMTVFGSESKARTFDYRAGDVGYVPFAMGHYIENTGDTTLTFL
EMFKSPRYA--DISLTQWLALTPHPLVQAHTGLDPKLVEALPETKSPVVPG---
>UniRef90_A0A090CY62_9_385/4-377 | Oxalate decarboxylase n=1 Tax=Criblamydia sequanensis RepID=A0A090CY62_9CHLA
EQPEPII---GSLGASILGPT------NLSRDLENPDVIRPPRTDQGTLANLKWSFSDSHMRIE---EGGWA
RQTTIRELPSSPTIAGVNMRLKSGAIREMHWHKESEWAFMLKGKARI--------------TAVDELGRTFQ
DDVEEGDLWFFPAGIPHSIQGLPGDGCEFLLAFDDGDFSEDSTFLLTDWLAHTPKEVLAKNFGVPEESFANI
PKKELYIFSSDA-PPPLNK--DKIAG-NGPVP--FTFSHRMMAQKPL-QMKHGTVRITDSSNFPISKTIAAG
LVEIEPGGMRELHWHTNADEWQFYISGKARMTVFASEGIARTFNFQAGDVGSVPFPMAHYIENIGDTTLRFL
ELFRSDRFA--DVSLAQWLKFTPFELVKAHLHIDESILNKVSKQKTPIV-----
>UniRef90_UPI000440F038_79_464/5-383 | oxalate decarboxylase n=1 Tax=Stereum hirsutum (strain FP-91666) RepID=UPI000440F038
VQPSPTR---GALGGSILGPQ------NIAIDQQNPDILAPPTTDHGDVSNAKWPFGLSHNRLQ---TGGWA
RQQNIEVMPMATQMAGVNMRLEPGAIRELHWHKTSEWAYVIKGSTQI--------------SAVDQDGKNFL
ATVEPGDLWYFPPGIPHSLQATNEDGTEFLLVFDDGAFSEDATFLLTDWLSHVPKEVLAKNFQIDMSNFDGI
PAQELYIFPAAP-PPVDA---SAPPDPMGGVP--EGFSFAMSQMNVT-QLSGGTVKIVDSTNFPIATTIAAA
DVTVEPGAIRELHWHPTQDEWSFFLEGTGRMTIFASQSNARTFDYEAGDVGYVPASMGHYIENVGNTTLHYL
EIFKTDRFS--DVSLSQWLALTPPALVKAHLGLSDEVIAQLNKTKQVVVG--PR
>UniRef90_A0A0B7FD49_74_457/5-384 | Oxalate decarboxylase n=5 Tax=Rhizoctonia solani RepID=A0A0B7FD49_THACB
ELPEPIR---GTKGAKLLGPQ------NVALDRQNPDFLASPGTDNGAVSNVKWPFSLSHNRVQ---DGGWA
RQQNVHAMPIATTMAGVNMRLKAGGIRELHWHVTAEWAYVLEGSCRV--------------SVVNADGQNYD
ADVYPGDLWYFPAGIPHTLQGLNDDGCEFLLVFDDGEFSEDSTFSVTDWMAHVPKEVLSKNFKVNASAFDHI
PDRQLWMLPSAV-PTGSAAD-SAVKSPQGVST--LPYTFAASKANST-KVQGGTVKVVDSRTFQISKTIAMA
EVSVEVGGIRELHWHPTQPEWSYFIEGNARITVFAASANARTFNYQAGDIGYVPPSFGHYVENIGNTTLKFL
EIFNADKYE--DISLNQWLALTPPELVKAHLQLSDDTISKLQKVKPIVVG--S-
>UniRef90_A0A023XJB5_28_407/5-380 | Oxalate decarboxylase OxdD n=1 Tax=Bradyrhizobium japonicum SEMIA 5079 RepID=A0A023XJB5_BRAJP
SIPQPRR---SGHGGTDPGPR------NLVRDRENPDLIVPPSTDHGTLPNLRFSFSDSHVRQE---SGGWT
RQITEREFGVSKNIAGVNMRLNAGGVRELHWHKEAEWAYMLYGSARI--------------TAIDAQGRNFV
DDVGVGDLWYFPGGIPHSIQGLGPDGCEFLLVFDSGVFDEDSTLVLSDWFKHTPTEVLSKNFSVDASWFGHT
PDSELYIFKAAV-PDPLGA--EKLLG-AEPVQ--PGFSHKMLTQMPI-RTGSGSVRITDSTVFAASKTIAAA
LVEIEPGGLRELHWHPNGDEWQYYIEGKGRMGVFGSSGQARTFDYQAGDVGYVPYAMGHYIENTGDGPLRFL
EVFKSSYYA--DLSLNQWLALTPPALLQAHLKLDSNVVSKLRKEKHPIVP----
>UniRef90_A0A0A8K147_10_386/3-377 | Oxalate decarboxylase n=1 Tax=Methyloceanibacter caenitepidi RepID=A0A0A8K147_9RHIZ
ADPQPVR---GDRGAPIMGPR------NVPIERENPDLLASPYTDQGTVPNMKFPFAAARNHIT---SGGWG
REVTARELPAAKTLAGVNMRLKPGGIREMHWHAEAEWAYMIAGRCRI--------------TAVDNQGRNFI
DDVGPGDLWNFPAGIPHSIQGL-EEGCEFLLVFDDGNFSENETFLLTDWFAHTPRDVLAKNFGLPESAFDRI
PTDTRWVFAGDV-PPPIQS--DVVQSPAGTVP--TRYSYRLLEQEPI-KTPYGQVRIADSSNFPAASTIAAA
LVEINPGAMRELHWHPNADEWQYYVSGKGRMTVF-SPGKARTFNFQAGDVGSVPFVNGHYVENVGDEVLRYL
EVFRAPRFQ--DISLNQWMGLSPRELVQAHLNLDGESVAKLRKDK-PIL-----
>UniRef90_A0A0J8YS08_29_406/4-378 | Oxalate decarboxylase n=1 Tax=bacteria symbiont BFo1 of Frankliniella occidentalis RepID=A0A0J8YS08_9BACT
INAQPWS---GKMGGTDPGPH------DPMREGENPDIVNPPATDNGTLPNLRFSFSDAHVRKG---SGGWT
RQVTQRELGISTTIAGVDMRLNAGGIRELHWHKEGEWAYMTYGRARI--------------TALDTDGGWFV
DDVGVGDLWYFPPGMPHSIQGLGPDGCEFLLAFDDGNFDEDSTFLLSDWFKHIPPEVLAKNFGVPASTFDRL
PSSDEYIFAGEV-PGALSA--DAMSG-AKRST--LQFSHRMMAQKPI-TLKGGTVRITDSSTFKISKTIAAA
LVELEPGAMRELHWHPNNDEWQYYLEGQGRMGVFASSGQARTFDFRAGDVGYVPFAMGHYIENTGDKPLRFL
ELFKSDYYA--DLSLNQWLALTPPALVKQHLHLDDAFMAALNKSKTPIV-----
>UniRef90_UPI0004823926_1_382/6-382 | oxalate decarboxylase n=1 Tax=Solirubrobacter sp. URHD0082 RepID=UPI0004823926
DAPQPLD---GDEGGTILGPR------NEPLERENPDRLLPPTTDAGYLPNLKFSFDIAHTRVS---NGGWA
RQVTVDDFPIAKTISGVDMRLKPGAIRELHWHDAAEWSLMLAGNARI--------------TAMDFAGRNFV
ADVGKDDLWLFPAGVPHSIQAL-DEGCEFLLVFDDGAFSEFGTFLLTDWIAHTPRSILAKNFGVPESAFDRI
PADKRYIFPAEV-PGSLRS--SEVHSPAGTIK--ESYVHRLSDTKPI-DAPGGRVRIVDSSNFPAAKTIAAA
IVEVDPGGMRELHWHPNADEWQYYVSGKARMTVFGAEGTANTFDYQAGDVGYVPFPMGHYVENTGTAPLRFL
EMFRAPRFE--DVSLNQWLALSPVDLVRAHVPVDRRFISALSKRKQIVV-----
>UniRef90_UPI0004B5425E_5_384/1-380 | oxalate decarboxylase n=1 Tax=Deinococcus pimensis RepID=UPI0004B5425E
DVPQPIV---AGRGGPDTGPR------DVLRDQQAPDNTHAPSTDRGTLPNMRFSFSDVHVRLQ---PGGWS
REVTVRELPVATTLAGVNMKLDATGVRELHWHKQSEWSYMLSGHASV--------------TAVDADGRNFM
ADVGPGDLWFFPAGIPHSIQAL-EDGCEFVLVFDDGNFTENSTFSVSDWFAHTPRAVLAKNFGVPESAFASI
PDEELYLFWVPE-PPGHDE--DVIASPQGGLG--EAFVYRLLAQPPI-KTAHGTVRIADSSNFTASTTTACA
FVEIEPGGMRELHWHPNTDEWQYYVSGEARMTVFAAEGKARTFDMRAGDVGYVPFAMGHYIENTGSETLRFL
EMFASDRFR--DVSLAQWLALTPPELVQAHLKLPDDLIARLPKLKPVVV-----
>UniRef90_I8AK05_8_390/2-382 | Oxalate decarboxylase n=1 Tax=Bacillus macauensis ZFHKF-1 RepID=I8AK05_9BACI
GIPQPIR-R-NAAGTYDFGPR------DVMIDRQNPDLLVPPVTDAGIVPNLKFSFSNTSMILK---PGGWS
REITIRELPVATTLAGVNMCLTAGGVRELHWHKEAEWAFLLLGRARI--------------TSVNQNGQNFI
ADINPGDLWYFPPGIPHSIQGL-EH-CEFLLIFDNGDFSDQSTLSLSDWFSRTPKDVLSANFGVPVSEFANI
PQEQLYIYQSTV-PGPIAT--QAVSSPYGVVP--ESFKYELLKQPPI-RTSGGTVRIVDSTNFPASKTIAGA
LVEVEPGGMRELHWHPNNDEWQYYMTGQGRMTVFLGNGTARTFDYRAGDVGYVPFATGHYIQNTGTETLRFL
EMFKSNRFE--DVSLAQWLALTPKALVESNLNVGSAFVDSLRKEDSPVV---KY
>UniRef90_K7SG45_12_391/3-380 | Oxalate decarboxylase oxdC n=2 Tax=Gluconobacter RepID=K7SG45_GLUOY
ENPQPRR---GNRGGTIQGPR------NLPLERENPDLLASPDTDAGTIPNLKFSYAMARNRLG---TGGWA
REVTVRELPVATTLSAVNMRLNRGGYRELHYHKEAEWGLMLSGRARV--------------TAIDPKGRNFM
DDVEAGDIWNFPAGIPHSIQGLDEDGCEFLLVFDDGSFSENETFLISDWLAHTPPHILAKNFGVPESKFKDL
PQDTRWIFSGEV-PGPIEQ--DKVHAPQGETP--VRYTYKLMQQPPI-RAAGGEVRIVDSRNFPAASTIAAA
LVVVEPGKLRELHWHSSNDEWQYFIRGKARMTVFASGGKARTFDYSAGDVGYVPFGMGHYLENIGDEPLVFL
EAFKSSVFT--DFSANQWLALSPPEMVKAHLNVDDETISALSKTKPLIV-----
>UniRef90_S8DXU1_68_449/3-381 | Uncharacterized protein n=1 Tax=Fomitopsis pinicola (strain FP-58527) RepID=S8DXU1_FOMPI
EDPQPIR---GTLGAPIMAQQ------NVPLQQMNPDLLAPPTTDNGDIPNLKWSFSMSTNRLQ---TGGYA
RQENVNSMPIATAMAGVDMRLEAGAIRELHWHKTAEWAYVLSGQMQV--------------TAVDTAGRNFL
STVNAGDLWYFPAGIPHSLQATATNGAEFLLIFNSGDFSEDSTFLLTDWLAHTPKDVLAKNFGTTIEAFDNI
PAEQLYIFPGAP-PSPDA---VAPEDPQGQVP--LSYTFPLSQQPAT-TYAGGSVRIADSTTFNISTGISVA
DVTVAPGGMREMHWHPTQDEWTYYISGNARVTAFASTGTARTYDYQGGDIGYFPASYGHYIENIGDTDLHFL
EIFDSDLYQ--DVSLNQWLAVTPPELVQEHLDLPNDTLAALSKTKPIIVG--AT
>UniRef90_UPI0003731ABB_11_395/2-384 | hypothetical protein n=1 Tax=Spirosoma spitsbergense RepID=UPI0003731ABB
GLPQPQN---ATRGGTDSGPR------DVSRDRENPDLLIPPITDKGTVPNLHFSFSNVHNRLE---EGGWT
REITARELPVSTTIAGINMRLRPGGVRELHWHKQAEWAYMISGKARI--------------TAVDGEGRNFA
DDVKIGDLWYFPAGIPHSIQAH-TEGCEFLLVFDDGMFSENDTFLVSEWLSRTPLDIVAKNFGVSLETLESL
PPKEKYFFLAPA-PPTLAN--DEVISPNGRVP--QWFSYHLSQQAPI-KVAGGQVKIVDSGNFPASKTIAAA
LVEVQPGGIRELHWHPNTDEWQYYLEGKGRMTVFTASDKARTFDFRAGDVGYVPFAMGHYVENTGDTPLIFL
EIFRSDRFV--DILLNQWLALTPPELVQAHLNVDESFTNTLSKNKAIIIQPDYK
>UniRef90_V6M6K4_6_386/4-380 | Oxalate decarboxylase n=3 Tax=Paenibacillaceae RepID=V6M6K4_9BACL
YIPQPIR---DGAGWWDLGPR------DVMRDLENPDMLVPPTTDAGTLPNLKFSFSDTYMQLN---YGGWS
REVTVRQLPIATTIAGVNMALTPGGVRELHWHQQAEWAIMLVGRARI--------------TSVDQNGRNFI
ADVGVGDLWYFPPGIPHSIQGL-EEGCEFLLVFPDGNFSDLNTLSISDWFAHTPKDVLSANFGVPTSTFANI
PNHQLYIFQANV-PGPIES--EQVTDPYGFVP--KTFTHRLLSQEPI-VTPGGSVRIVDSTNFPISTQIAAS
LLEIKPGSMREMHWHPNQDEWQYYISGTARMTVMAPNGTARTFDFRSGDVGYVPRAFGHYIQNTGDQSVWAL
ELFASDRFE--DISLNQWMALTPHQLVQQNLHVGPEFMNVLRKEKQFIV---KH
>UniRef90_UPI00070257EE_28_408/5-381 | UPI00070257EE related cluster n=1 Tax=unknown RepID=UPI00070257EE
GLPQPQR---PGHGGNDPGPR------NVAIDRQNPDILVPPATDSGTLPNLAFSFSNAHVRVG---TGGWT
RQVTNRELPISMTVAGVDMRLNAGGIREMHWHKAAEWSYMLYGKARI--------------TAMDFDGKLFV
EDVGVGDLWYFPPGVPHSIQGLEGDGCEFLLVFDDGGFDENNTFLLSDWIKHTPPEVLAKNFGMPASVFAKV
PAEDLYIFASAP-PKPLSQ--ENPRG-VPTIP--GKFSHRLLAQKPV-AANSGSVRIADSSIFPASKTIAAA
YVEVSPGAMREMHWHPNNDEWQYYIEGQGRMTVFAAQGQARTFDYRAGDVGYVPFATGHYIENTGTTPLRFL
EIFKSDYYA--DVSFNQWLAVSPPELVKAHLNVDQAVIDGLRTTKTPIVP----
>UniRef90_UPI000421329E_32_407/1-376 | oxalate decarboxylase n=1 Tax=Inquilinus limosus RepID=UPI000421329E
-VPQPMT---PGRGGTDPGPK------DAMRAAESPDILNPPRTDSGTLPNLRFSFSDSHVRQE---EGGWT
RQVTVRELGISKTIAGVNMRLNAGGTRELHWHKQAEWAYMLYGEARI--------------TAVDAAGNNFV
DDVGLGDLWYFPSGIPHSIQGLGKDGCEFLLVFDDGEFDEDSTFLLSDWFKHVPASVLGKNFGVDTKYFGHT
PDRERYIFNLPI-PGPLAG--DKIAG-ATPVP--QTFSHRMMAQDPI-KTKGGTVRITDSSVFPVSKTIAAA
LVEIEPGGMRELHWHPNADEWQYYIEGQGRMGVFGAVGTARTFDFTAGDVGFVPFAMGHYIENTGSTTLRFL
EMFKSDHYA--DISLDQWLALTPPELVQGHLNLDKAVMDALRKDKTPVVAG---
>UniRef90_I0L3W1_1_379/6-379 | Oxalate decarboxylase oxdC n=2 Tax=Micromonospora lupini RepID=I0L3W1_9ACTN
TVPQPER---GGGGWQDPGPR------DVVRDRQNPDLLTPPSTDAGTLPNLRFSFSDAHTRVQ---RGGWT
REVTVRELPIATELSGVDMALEPGGYREMHWHKQSEWAYVSRGSARI--------------SAVDQEGRNFL
DDVRAGDLWFFPQGVPHHIQAL-DEGVEFLLVFDDGAFTENGTFLISDFFAHTPKDVLAKNFGWRPEQLDSI
PEREKYIFAGQV-PPPLDR--DRVVSPTGDVP--RSLSHRLLAQKPQ-RFAGGQVRIADVAQFPAATTICAA
LVEVDPGGMRELHWHPTDDEWQYYLSGHGRMGVFASQGVAGTFDMRSGDVGYVPFAYGHYIENLGTEPLVFL
EMFRKPRFE--SVSLTQWMANTPAQVSADTLNLPRELIEALPRDQRPVI-----
>UniRef90_B9JM25_30_407/1-378 | Transcriptional regulator protein n=3 Tax=Rhizobium/Agrobacterium group RepID=B9JM25_AGRRK
ELPQPRR---GSVGGDDPGPR------NIGRDRQNPDILNQPVTDAGTLPNLRFSFADAPTKEY---PAGWT
RQITVRELGISKSIAGVDMRLNAGGVREMHWHKEAEWAFMLYGNARV--------------TAVDSDGKNFV
GDVGPGDLWYFPSGTPHSIQGLGPDGCEFLLVFDDGGFDEDSTFLMSDWFKHIPKNILAKNFGVDAKSFDKL
PSGERYIFNLPV-PGSLSS--DKIAG-AVSVP--VSLTHQMSAQDPI-KSSGGTVRITDSKNFPASKTIAAA
LVEIQPGGIRELHWHPNTDEWQYYIEGSGRMGVFAANGHARTFDFTAGDVGYVPFAMGHYIENTGDKPLKFL
EMFKSDHYA--DISLNQWLALTPPELVSGHLNFDKATMAALKQAKQPVVSGT--
>UniRef90_V2X6R9_86_468/3-382 | Oxalate decarboxylase n=1 Tax=Moniliophthora roreri (strain MCA 2997) RepID=V2X6R9_MONRO
PVVQPVR---GKLGVPVMGPD------NKAIDVQNPDFLAGPSTDHGSVKNAKWPFSLSHNRLQ---TGGWA
RQENIGVMPIATEMASVNMRLEPGAVRELHWHKTSEWAYVLKGSTQI--------------TAVDAEGRNYI
ATVQPGDIWFFPAGVPHSLQATDDEGSEFILVFDDGDFSEDSTFLLTDWLNHIPYEVIQKNFGVTNDAFSHI
PNEELYIFPVAQLPQDDG---SAPQSPQGTVP--DPYSFALSKVNAT-ITPGGSVKVVDSTTFKVSTTIAAA
EVTVNPGGIRELHWHPTMDEWSFFIEGQGRVTIFASQGNARTFDYQAGDIGYVPTAMGHYVENIGNTTLRFL
EIFNTDRFQ--DISLNQWLALTPPDLVKAHLNIDDDTISKLSKTKPIVMG--PA
>UniRef90_UPI0004623DE1_60_445/4-386 | oxalate decarboxylase n=1 Tax=Trametes versicolor (strain FP-101664) RepID=UPI0004623DE1
IVPEGRR---GKYGASVLGPQ------NIPIALQNPDLLAPPTTDSGDVPNAKWPFALSHNRLQ---TGGWA
RQQNFNSMPIAKGLAAVDMRLEAGAIRELHWHNTAEWAYVLKGSAQV--------------TTVTAEGQNYI
GTVKMGSLWYFPPGQPHSIQATDDAGCEFLLVFNDGSFSEDSTFLLTDWLAHVPKEVLAKNFHVGQSAFDHI
PSEQLYIFPGTA-PSDSQ---QAPVSPQGTTS--VPYTFDFADMEPT-AYAGGSVKIADSRNFKAAKQIAVA
EVMVEPGSMRELHWHPSDDEWTYFLEGEARITLFAASSNARTFDYQAGDVAYIPASYGHYVENTGNTTLRFL
EVLKTDVFQ--DISLNQWLALTPPELVKAHLQLSDETIGQLSKTKPVLVA--PQ
>UniRef90_UPI00057B335A_8_388/4-380 | oxalate decarboxylase n=2 Tax=Sporosarcina RepID=UPI00057B335A
TNPQPIK---NDRGGHIWGAN------NPEIDRQNPDIIVPPDTDNGTMPNLKFPFAHSHMRVE---HGGWS
REVTIREMPAAETIAGVNMHLEPGGVRELHWHKEAEWSYMIKGKARI--------------TAISPDGREFV
DDVEAGDLWYFPSGVPHSIKGL-SEGAEFILAFDDGSFSENSTFSITDWFAHTPKDVLAANFGVSEEEFDSI
PSGEVYMYQGAV-PGPIAE--DLPPDTNEFVE--CPFSFKLMDVEPV-ETNGGKAWIADSSNFKASKTIAAA
LVEVEPGGIRELHWHPNEAEWQYYLEGQGRMTVFASGGKARTYDYQAGDVGYVPFAMGHYIQNTGDTPLRFL
EMFRSDHFA--DVSLNQWMSQTPPELLKEHLPLSDEFIKSLHSDKRPNV---KY
>UniRef90_A0A0C3GLW1_50_432/5-383 | Uncharacterized protein n=1 Tax=Piloderma croceum F 1598 RepID=A0A0C3GLW1_9HOMO
IIPEPIR---GPLGATILGPK------NIPMELQNPDAFAPPTTDNGNVPNFKWPFSLSHNRLA---TGGWA
RQQNINDLSVATEIAGVDMRLKPGAIRELHWHNTAEWAYVLKGDVRI--------------STMTPDGNPYI
ADVAAGDLWYFPAGQPHSIQAKNTDGAEFLLIFDSGEFSEDSTFLLTDWLAHVPKEVIAKNFGDDISAFDQI
PSKELYIFPGPL-PPDNV---DDAMVIPNDTP--EPFTFALSKMKAT-KLNGGSVKIVDSTTFKVSKTIAAA
EVTVEVGGMRELQWHPTQAEWGYILSGQARITSFAAQSNAQTFDFQAGDISYIPASFGHYIENTGNTTLTYL
EIFKSDIFQ--DVSLNQWLALTPPDLVRAHLGLSDATIKKLSKTKLTVVG--PT
>UniRef90_A0A060SLB1_55_437/5-383 | Uncharacterized protein n=1 Tax=Pycnoporus cinnabarinus RepID=A0A060SLB1_PYCCI
VVPEGQR---GTYGASVLGPQ------NIPLELQNPSLLAPPTTDHGDVPNAKWPFDLSHNRLQ---TGGWA
RQQNVNDMPIAKGLAGVDMRLEPGAIRELHWHNTAEWAYVLKGSTQV--------------TTVTADGQNYV
ATVPKGSLWYFPSGQPHSLQATDDEGSEFLLIFDDGNFSDDSTFLLTDWLAHVPKEVLAKNFHVGQSAFDHI
PSEQLYIFPGPI-PADDQ---QPPVSPQGSSP--VPFTFDFANMKPT-EYAGGTVKIADSRNFKIAKTIAVA
EITVEPGSMREMHWHPEDDEWTYFLEGSARITLFAASANARTFDYQAGDIGYIPASYGHYIENTGNSTLRLL
EILKTDVFK--DVSLNQWLALTPPELVKAHLQLSDETIGQLSKTKPVVVA--PQ
>UniRef90_UPI00044149B3_52_435/5-384 | oxalate decarboxylase n=1 Tax=Auricularia delicata (strain TFB10046) RepID=UPI00044149B3
SQPEPIR---GNLGAKILGPD------NLPLDRMNPDLIMPPTTDHGSVSNARWPMDLSHNRVQ---FGGWA
RQQNAGVMPIADSIAGVNMRLEAGAVRELHWHSAAEWGYMLAGNATI--------------TAVDSQGRNYI
SDINVGDIWYFPAGIPHSIQGLEGQGCEFLLVFDDGNFSEDETFLVTDWMAHVPMEVLSKSLQLEQEALKEL
PGDQLWIFPADV-PPSAAE--QAVKSPNGEVP--EPFGFEFSKVTPM-KVGGGTVKVVDTRTFPVSQTISAA
EVTVEAGGMRELHWHPTQDEWSFFLEGQARITLFGAQSNARTFNYQPGDVGFVPHAFGHYVENTGNTTLRFL
EIFKSSKYE--DVSLTQWLALTPPALVKAHLRISDESISKLSKDKAFVVG--P-
>UniRef90_M2R572_141_515/1-375 | Uncharacterized protein n=1 Tax=Ceriporiopsis subvermispora (strain B) RepID=M2R572_CERS8
---EAVR---GTLGATVLGPQ------NDYIEMQNPDLLAPPTTDSGDVSNAKWPFSLSHNRLL---TGGWA
RQQNVETMPIATSMAGVDMRLEAGAIRELHWHKTAEWAYMISGSVQL--------------TAVNSDGQNFL
DTVSAGDLWYFPPGIPHSLQATDDAGAEFLLVFDDGSFSDDSTFLLTDWLAHVPKEVIAKNFQANISAFDHI
PGEQLYIFPSAP-PPDNA---QAPQDPQGQVP--NPFTFHLSQVQPT-QLSGGSVKIVDSSTFTVATAIAAA
EVTVEPGAMRELHWHPTQDEWSFFLEGQGRITVFASSGNARTFNYEPGDIGFVPASFGHYVENTSNTTLRYL
EIFNTDRFQ--DISLNQWLALTPPALVKAHLNLDDETIDSLSKTKPVVIG--P-
>UniRef90_A0A0C6E5V8_72_455/3-381 | Gf.ODC3 protein n=1 Tax=Grifola frondosa RepID=A0A0C6E5V8_GRIFR
IDPEPIR---GSLGATILGPQ------NIDIDRQNPDLVAPPTTDAGTLQNAKWPFSLSKTQLN---TGGWV
RQQNVDQMPIATAMAGVDMRLESGAIRELHWHQTAEWAYVISGSTQI--------------TSVNQNGQNYV
ATVHPGDLWYFPPGIPHSLQATNDNGTEFLLVFPSGTFNDDDTFLLTDWMAHIPKEVIAKNFQTNISAFDDI
PGHYLYIFPGTP-PPDNV---QPPVSPQGTIP--EPFSYNFSAVTPT-QYSGGTAKIADSTVFNVSTQIAVA
EITVNPGAMRELHWHPTQAEWGFYLEGTARVTIFAASGNAQTFDYQAGDISYVPTSYGHYVENTGNTTLRFL
EIFNSDRFE--DVSLAQWLALTPPALVEAHLQLSPQTIAGFNKTKGVVVG--PK
>UniRef90_UPI0006862E6C_24_386/1-363 | oxalate decarboxylase n=1 Tax=Legionella geestiana RepID=UPI0006862E6C
---------------NIMGPQ------NSALASQNPDRLNPPVTDAGTLPNLKWSFTDSHMRIE---DGGWA
RQTTIRELHIASEIAGVNMRLEAGAIRELHFHKEAEWAYMLKGGARI--------------TAVDQEYRTFV
DDVYEGDLWFFPAGIPHSIQGLADDGCEFLLAFDDGHFDENATFLVSDWFAHTPKEVLAKNFNVPMSAFDNI
PEKELYIFKSDV-PGPLTA--ERLKG-AGPVP--RWFSHRMMAQAPI-RTKSGTVRIADSRNFPAAQTIAAA
LVEIEPGGMRELHWHANGDEWQYYLSGQGRMTVFASGGTAATFDYRAGDVGYIPKFMPHYVENTGKTTLRFL
ELFRSNHFE--DISLAQWLALTPHELVRAHLHIDESVLAKIPKHETPIVP----
>UniRef90_A0A0C9W5A3_55_434/1-378 | Unplaced genomic scaffold scaffold_25, whole genome shotgun sequence n=1 Tax=Hydnomerulius pinastri MD-312 RepID=A0A0C9W5A3_9HOMO
-TPEPIR---GTLGAKILGPQ------NIPMELQNSDAFAPPTTDAGDVENFKWPFSLSHNRLQ---TGGWA
RQQNVNQMPVATAIAGVNMRLEVGAIREMHWHTDGEWAYVLAGDLRV--------------SCVTPDGQVYL
GDVTAGDLWYFPAGYPHSIQAKNTDGAEFLLIFDNGSFSEDSTFLLTDWLAHVPKEVIAKNFQVDISAFDHI
PSKELYIFPSAP-PPEDI---NSDMVVPNDTP--LAYTFAMSKVNAT-EAPGGSYKVVDSRTFPAATTVCTA
EVTVEVGGMRELHWHPTEPEWTYFVTGSARITVYASSASAQTFDFQPGDIAYIPPSFGHYVENTGNEPLVFL
EIFRSGLFQ--DISLNQWLALTPPELVKAHLNLDDATIARLSKVKQEVVG--PA
>UniRef90_UPI000361BD15_7_381/3-375 | oxalate decarboxylase n=1 Tax=Nocardia sp. BMG111209 RepID=UPI000361BD15
GIPQPQR---DGKGGIDTGPR------NIELDRQNPDLLAPPATDRGTLPNMKFSFSMAHTRIE---EGGWT
REVTQRELPIATTLAGVDMKLNPGAYREMHWHKQSEWGYVLEGSCRI--------------GAVDHEGRNFL
EDVEQGDLWFFPKGIPHHIQAL-SEGVEFLLVFDDGEFSENSTFMISDFFAHTPKNVLAKNFGWRPEQLNDL
PEREKYIFQGQV-PGALGG--DRVFSPTGDVP--RTFKHKLLTQKPM-EFAGGRVRIADCSNF-AATTISAA
LVEIEPGGIRELHWHPTNDEWQYYISGFGRMGVFASSGLNRTFDFRAGDVGYVPFAFGHYIENLSTETLKFL
EMFRDPSFQ--DVSAAQWMANTPAQVSADTLNLPRSMIEALPKDKRPVV-----
>UniRef90_UPI00046372F0_28_399/1-372 | oxalate decarboxylase n=1 Tax=Bradyrhizobium sp. ARR65 RepID=UPI00046372F0
---EPVI---GNKGAPIIGPR------NHDREQQNPDILRPPSTDHGTLPNLRFSFADAHMKMR---DGGWS
REVTQRELPISTTMAGVNMRLKSGAVRELHWHKQAEWAFMLAGNARI--------------TAVDNDGHNFI
ADVREGDLWYFPSGIPHSIQGLPNDGCEFLLAFPDGQFSEDSTFAITDLFAHTDREVLARNFGVDAKAFDNI
PKQELFIFQAEP-PPPLNT--DSVNDPLGGVP--QNMMFKLMEQQPT-TSPGGRVRIADTRNFPIATDVAAA
LVEVDPGHMREIHWHPNADEWQYYISGKGRMTVFAAETNARTFDFQAGDVGYVPMSMSHFIENTGNEQLRFL
ELFRSPRFM--DVSLAQWMALTPRELVEAHLKIERSLLDGIRKDKQPVV-----
>UniRef90_UPI000455F6AA_62_441/4-380 | Bicupin oxalate decarboxylase oxidase n=1 Tax=Coniophora puteana (strain RWD-64-598) RepID=UPI000455F6AA
TKPEPMR---GSLGSTVIGPQ------NVALDLMNPDALAPPTTDEGAVPAFKWPFSLSHNRLQ---TGGWA
RQQNLNQMPIATAIAGVDMRLEPGAIREMHWHVDAEWAYVLKGNLRV--------------GTIDPEGRSYI
GDVGPGDLWYFPAGFPHSIQALNGDGAEFLLIFDSGSFSEDSTFLLTDWLAHVPKEVIAKNFQVDISAFDHI
PAEELYIFPSAP-PPENL---ESDLVVPNDTP--IPYTFALSKVNST-KASGGSFKVVDSTTFNASTTIAAA
EVEVEVGGMRELHWHPTEPEWTYFIEGQARITVYASSSTANTMDFNPSDIAYIPPSYGHYIENTGNTTLKFL
EIFKSDRFQ--DVSLNQWLALTPPELVKAHLGLDDETISRLSKVKQEVVG--P-
>UniRef90_M5CD85_74_459/5-385 | Oxalate decarboxylase n=5 Tax=Thanatephorus cucumeris (strain AG1-IB / isolate 7/3/14) RepID=M5CD85_THACB
GTPEPII---GAAGANILGPQ------NIPLERQSPDFMAPPTTDSGSVQNVKWPMAISHNRVQ---DGGWA
RQQNEHDMPLATAMAGVNMRLKAGAIRELHWHVTAEWGYVIAGSCRV--------------NVVDQLGRNYL
ADVYPGDLWYFPQGIPHSIQGLNDDGCEFLLVLDDGSFSEDSTFLLTDWTAHVPKEVLAKNFRVNASAFDHI
PSEGLWMLPSAV-PTQSVAE-ANPVSPQGTTP--LPYTFAASKAAAT-NVTGGSVKVIDSRTFNVSTTIAVA
EVTVVPGGIRELHWHPTQPEWTFYLEGNARVTVFASSGNARTFDYQAGDVGYVPPTFGHYVENTGNTTMKYL
EIFKTDKYE--DISLNQWLALTPPDMVKAHLQLDDETISQLQKVKPVVVG--PG
>UniRef90_A0A0C3ED07_49_433/5-383 | Uncharacterized protein n=1 Tax=Scleroderma citrinum Foug A RepID=A0A0C3ED07_9HOMO
ITPEPVR---GQLGATILGPQ------NVPLELENPDLLAPPSTDNGHVSNFKWPFSLSHNRMQ---TGGWA
REQNIDSMPAATDIAGVNMRLEAGAIREMHWHTDAEWGYVLAGYLRV--------------STVTPDGQVYL
ADVGPGDLWYFPPGFPHSIQAKDTEGSEFLLIFDNGSFSEDDTFLLTDWLAHVPKEVLAKNFQVDISAFDHI
PAHELYIFPSAP-PPEDV---TADMVVPNDTP--LAYTYPFSKVNGT-QESGGSFKVVDTRTFPAATTISAA
DVLVEVGGMRELQWHPTEPEWTYFISGQARITVYASSSNAQTFDFQAGDVAYIPPSFGHYIENTGNTPLHFL
EIFKSGLVQ--DISLNQWLALTPPALVKAHLNLDDATISKLSKVKQEVVG--PA
>UniRef90_A0A0C3P007_38_419/5-381 | Uncharacterized protein n=1 Tax=Phlebiopsis gigantea 11061_1 CR5-6 RepID=A0A0C3P007_PHLGI
STPQPIR---DTLGTTILGPQ------NVEVDLQNPDLLAPPSTDAGTVGNAKWPFSLSHNRLQ---TGGWA
RQQNVKVMPMATEMAAVNMRLEAGALRELHWHKTAEWAYVLKGNMSI--------------STVNSNGQNYY
DTIGPGDMWYFPPGVPHVLQATSDAGSEFLLVFDDGDFSEDSTFSVTDWLNHVPKEVLAKNFGVDMSAFDKI
PGKELYIFPSDP-LPKDT---VAPASAQGISP--TPYTFKASQLAAT-PLAGGSVKIVDSSNFNVSTTIAAA
EVTVEPGAIR--YWHPTQDEWSYFLEGTGRITLFASSGNARTFNFQPGDIGYVPASYGHYVENTGNTTLRFL
EVFKSDKFE--DVSLGQWLALTPPELVKAHLQLSDDTIAKLNTTKVTVTG--PS
>UniRef90_A0A0C9WDZ9_55_437/6-383 | Unplaced genomic scaffold scaffold_19, whole genome shotgun sequence n=1 Tax=Hydnomerulius pinastri MD-312 RepID=A0A0C9WDZ9_9HOMO
ITPVPER---GSLGASVLGPQ------NVQIDLMNADFLAPPTTDNGDVPNAKWPMGLSHNRLQ---TGGWA
RQQNIEVLPLATEMAGVNMRLEAGAIRELHWHKTGEWAYIFKGNVQV--------------TAVNTDGQNFI
NTVGPGDLWYFPAGIPHSLQATNDDGAEFLLVFDAGDFSEDATFLLTDWLSHVPKGVIAKNFQTNISAFDKI
PSKELYIFPGVP-PPDNQ---QAPQSPQGKVP--NPYTYSLSQVPAT-PLSGGSVKIVDSTLFTVSTTIAAA
EVTVEPGAMRELHWHPTQDEWDFFLEGNARITLFASTSDARTFDFQAGDVGYVPASYGHYVENIGNTTLKFL
EIFRTDKYQ--DVSLQQWLSLIPPELVKAHLGLSDETIAGLNKTKQVVVG--P-
>UniRef90_D6U1D6_36_411/3-376 | Bicupin, oxalate decarboxylase family n=2 Tax=Ktedonobacter racemifer RepID=D6U1D6_9CHLR
PVPEPIE---GNLGATDPGPR------NIALDEMNPDTLAPPTTDAGIMPNLKFSFGNAHNRLA---NGGWA
RQVTVTELPVSTSVAGVTMRLKEGAVRELHWHVQAEWAYMLNGKAQV--------------TCLDPQGRNFV
DNVGVGDLWYFPAGFPHSIQGL-QGGCEFLLVFDDGSFSAGSTFMLSDWFVHTPKDVLAKNFGVPESNFANL
PPSTRWIYPGQV-PTSA----TPISDPYGTSP--QSFTYHLLAQPPT-KGAHGQVRVVDSTKFGVSRTIAAA
LVEIEPGGLREMHWHPNADEWQYYIAGNGRMTVFAGAGTAATFDYQAGDVGYVEANMGHYVENTGKATLRFL
EIFKTDRYA--DFSLNQWMAVTPPALVQGDLNVPQQVMDVLQKTKPIIM-----
>UniRef90_W0HUD6_34_411/1-378 | Oxalate decarboxylase n=2 Tax=Sodalis praecaptivus RepID=W0HUD6_9ENTR
--PEPRRG--DGVGGTDPGPR------DPLRDAQNPDLLNPPASDHGTLPNLRFSFADAHVRQS---SGGWT
RQITERELGVAKTIAGVDMRLNAGGIRELHWHKEGEWGYMLYGHARV--------------CAVDADGRWFV
DDVETGDLWYFPSGIPHAIQGTGEDGCEFLLAFDDGGFDEESTFLLSDWFKHIPPEVLAKNFGMSAEAFTRL
PSEDEYIFAGTP-PGPLAK--DRISG-TPSVP--NPFTYRLLKQEPI-SLPGGSVRIVDASQFKVSTTIAAA
LVELEPGALRELHWHPNNDEWQYYLEGEGRMGVFAASGQARTFNYRAGDVGYVPFAAGHYIENTGNRPLRFL
ELFKSDHYA--DISLKQWLALTPPALVKQHLQMDDAFIRALNKTKTPIIPGQA-
>UniRef90_A0A023XB34_40_419/5-380 | Oxalate decarboxylase OxdD n=2 Tax=Bradyrhizobium japonicum RepID=A0A023XB34_BRAJP
PIPQPQR---PGRGGSDLGPR------NLARDQQNPDILVPPSTDRGSLPNLRFSFSDAHMRLE---TGGWT
RQVTQRELGAATALAGVNMRLNAGGVRELHWHKASEWAYMLQGTARI--------------TAVDPDGRYFV
DDVGVGDLWFFPSGTPHSIQGLGPDGCEFLLVFDDGDFDEDNTFMINDWFKHTPNEVLGKNFGVSPSLFGHT
PDSERYIFSAPL-PGPLNS--ENIRG-ANPVE--TSYTWRLMAQEPI-RTKGGTVRINDSRLFPINTTTAAA
LVEVNPGSMRELHWHPNGDEWLYVIEGEARMGVFAGQGQARTYDLRAGDVGYVPVAMGHYLENTGSGPFRFL
ETFKSRYFV--DFSLDTWMASTPPELVDAHLKLPKDVMDSLRKSKALVVP----
>UniRef90_A0A0A3XS04_32_408/2-377 | Oxalate decarboxylase n=8 Tax=Bradyrhizobium japonicum RepID=A0A0A3XS04_BRAJP
AIPQPQR---PGHGGTDPGPR------NLVRDRQNPDLLVPPSTDHGTLPNLRFSFSDAHVRLE---PGGWT
RQVTQRELGIAKSMAGVNMRLNAGGVRELHWHKASEWAYMLYGTARV--------------TAVDSEGRYFV
DDVGVGDLWFFPGGTPHSIQGLGPDGCEFLLVFDDGDFDEDNTFLLNDWFKRIPTDVLGKNFGVPASLFGHT
PDSERYIFLAPL-PGPLGS--EAISG-AKASE--TSYTWRMMEQVPI-KTKSGTVRITDSRLFPISTTTAAA
LVEVEPGGLREVHWHPNGDEWLYVIEGQARMGVFAGQGQARTFDLQAGDVGYVPVAMGHYLENTGSTNFRFL
ETFKSDRFI--DFSLDTWMAATPPGLVQAHLKLDPKVMSALRTNKALVVP----
>UniRef90_A0A060SMB0_103_504/5-402 | Uncharacterized protein n=1 Tax=Pycnoporus cinnabarinus RepID=A0A060SMB0_PYCCI
SDPEGIR---GSLGATVIGPQ------NVPIALQNPDLLAPPTTDSGSVQNAKWPFALSHNRLQ---TGGWA
RQQNVDVMPIAKSMAGVNMRLEPGAIRELHWHKTAEWSYVIKGSVQV--------------TAINSDGQNYL
GTASAGDLWYFPPGIPHSLQATDDDGTEFLLVFDDGAFSEDATFLLTDWLAHVPKEVLAKNFKVNISAFDHI
PSQQLYIFPSAA-PPDNA---KPVDDPQGQVP--SPFIFHLSQVNAT-QLDGGSVKVVDSTTFTVSTAIAVA
EVTVEPGAMRELHWHPTQDEWAYYLEGEGRVTLFAAESNARTFNYQAGDVGFVPASFGHYVENIGNTTLKFL
EIFNTDRYQ--DISLQQWLALTPPDLVKAHLGLDDETIAHLSKTKYTVVG----
>UniRef90_A0A0C6DRV2_90_505/4-416 | Gf.ODC4 protein n=1 Tax=Grifola frondosa RepID=A0A0C6DRV2_GRIFR
PDPQAIR---GSLGATIMGPQ------NIAIDQQNPDLLAPPSTDAGSIQNAKWPFGLSHNRLQ---TGGWA
RQENIDVMPIAQSMAGVNMRLEAGAIRELHWHKTAEWSYVLNGSVQV--------------SAVNADGQNFL
ATVSAGDLWYFPPGIPHSLQATADNGAEFLLVFDNGAFSEDSTFLLTDWMAHVPKEVIAKNFQVNISAFDHI
PGSELYIFPSAP-PPDNA---QAPEDPQGQVP--SPFIFRMSQVSAT-QLSGGSVKVVDSTTFQVSTSIAVA
EVTVEPGAMREMHWHPTQDEWTYYISGQGRVTVFGSSSNARTFNYEPGDVGFIPASFGHYVENTSNTTLRYL
EIFNTDRFQ--DISLNQWLALTPPDLVKAHLQLDDETISHLSKTKPIVIG--PQ
>UniRef90_F8PXF8_62_443/5-382 | Putative uncharacterized protein n=2 Tax=Serpula lacrymans var. lacrymans RepID=F8PXF8_SERL3
TIPEAVR---GPYGGSVLRPQ------NVAIDKENADMLAPPTTDHGDMPNAKWPIGLSHNRLQ---TGGWA
RQQNIQSMPIATQIAGVNMRLDAGAVRELHWHGTAEWGYIMKGSVQI--------------TSINQNGQNFL
STIGPGDVWYFPAGMPHSIQATNEDGAEFILVFDDGSFSEDSTFLLTDWLSHVPKEVLAKNFQVPMSAFDRI
PSEELYIYPAAS-SPDEK---QLPVSAGGTIP--DSYTYPFSKTSFT-PLSGGSFKILDSSTFPASKTIAAA
EVIVEPGAMRELHWHPTQDEWSFFLEGTGRMTIYAAQSNARTFDFKAGDIGYVPASNGHYIENTGNTTLRFL
EVFRSDRYQ--DIGLQQWLALIPAQLVQEHLGLSAETLAHLNKTKQTVVG--P-
>UniRef90_UPI000495BFC7_26_399/1-374 | oxalate decarboxylase n=1 Tax=Bradyrhizobium sp. URHD0069 RepID=UPI000495BFC7
---QPVE---GKRGAPILGPH------NAAREAQNPDILRPPETDSGGIPNLHFAFADAHVKMR---EGGWS
REVTQREMPIATTIAGVNMRLTAGGVRELHWHKPDEWAFMLAGKARI--------------TAIDKDGHNFV
DDVGPGDLWYFPSGIPHSIQGLSPEGTEFLLAFTDGGFSEDSTFAITGMFAHFPPEVLAKNFMVDKKVFDDI
PKHEKFIFPAAE-PPSLEQ--DRIQSPAGPLP-DRNMSFRLMQMQPT-QAPGGTVRIADSSNFPISTNLAAA
LIEVQPGHLREIHWHPNADEWQYYISGKARMTVFATQGAARTFDYLAGDVGYVPLSMPHYVENTGSDPLRFL
ELFRAPHFE--DISLAQWMALTPRNLVTAHLNLDRQFLDNINKNKQPVV-----
>UniRef90_A0A0D6MMU2_11_389/2-379 | Oxalate decarboxylase oxdC n=2 Tax=Tanticharoenia RepID=A0A0D6MMU2_9PROT
IDPKPIR---GDRGASILGPR------NPTREQLQPDLLASPDTDAGTIPNLKFSYADARNRLG---TGGWA
REITIRELPVATTLAGVNMRLKPGGVRELHYHKEAEWGFMIAGQARV--------------TALDPSGHPFV
DDVEAGDIWNFPAGIPHSIQGLGEEGCEFLLVFDDANFSENETFLVSDWFAHTPRHVLAKNFGVPESAFANL
PTDTRWIFAADA-PTVSKE--HAVVCPQGPSA--IQYTHRFLKQDPA-KAAGGTVRVVDSHNFPAASTIAAA
INVIEPGCIREMHWHSNNDEWQYFVRGRARMTVFASGGKARTFDYCAGDVGYVPLGMGHYLENIGDEPMIFL
ELFKSPTFV--DFSLNQWLGLSPKALVKAHLNVDDATVDAFRQDEPLIV-----
>UniRef90_UPI0003F841A8_28_408/5-381 | oxalate decarboxylase n=1 Tax=Bradyrhizobium sp. Tv2a-2 RepID=UPI0003F841A8
AVPQPQR---PGRGGTDPGPR------NAVRDRQNADILVPPATDHGSLPNLRFSFSDSHMRLE---TGGWT
RQVTQRELAVATSIAGVNMRLNAGGVREMHWHKASEWSYMLYGTARI--------------TAMDASGRYFV
DDVAAGDVWFFPSGVPHSIQGLGPDGCEFLLVFDDGNFDEDNTFMIADWFKHTPNEVLGKNFGVPGSLFDHT
PESQRYIFPAPL-PGPLSS--DKIAG-GTPVS--KSFSSRLMAQDPI-RTASGTMRISDSTVFPVNTTTAAA
LVEVNPGGLRELHWHPNGDEWLYVIEGQARMGVFAGQGQARTFDLQAGDVGYIPVAMGHYLENTGTGPLRFL
ETFKSPYFV--DFSLDTWMALTPPKLVDAHLDLDPQVMNALRKTKAPVVPT---
>UniRef90_A0A0C3NZZ2_68_449/5-382 | Uncharacterized protein n=1 Tax=Phlebiopsis gigantea 11061_1 CR5-6 RepID=A0A0C3NZZ2_PHLGI
VQPEPQR---GPLGTNILGPQ------NVPMDLQNADMLAPPSTDEGSVGSVKWPFSLSPNRLQ---TGGWA
RQQNVNNMPIATEMAGVDMRLEAGAIRELHWHKTAEWGFIMNGSVQI--------------SVINSDGQNYL
ATLNPSDVWYFPAGVPHSIQATADQGTEFLLVFDSGDFSEDSTFLLTDWLAHVPKEVLAKNFQTDMSAFSEI
PGKELYIFPSTP-PADDA---TAVSNPAGGPP--QAFSFEFSKVPAT-PLAGGSVRIIDSSTFPIATTIAAA
EVIVDPGAMRELHWHPTQDEWSFFLEGTGRMTVFASSAQARTFDYQAGDIGYVPASFGHFVENTGNTPLRFL
EIFKSDRFQ--DISLQQWLALTPPALVKAHLNLDDNTIAHLNKTKGTVVG----
>UniRef90_K5WCL5_92_475/5-383 | Uncharacterized protein n=1 Tax=Phanerochaete carnosa (strain HHB-10118-sp) RepID=K5WCL5_PHACS
GTPEAIR---GSLGATVIGPQ------NVPLDLENPDFLAPPTTDNGEVPNAKWPFSMSHNRLQ---TGGWA
RQQNINQLPAATELAGVDMRLEAGAIRELHWHTASEWAYVTKGSVQV--------------TAVNQLGQNFV
GTANQGDLWFFPAGVPHSLQATNADGAEFLLVFDNGSFDEDGTFLITDWLAHTPKEVIAKNFQAPISVFNEL
PDEELYIFPAAS-PGPDS---DAPVSPYGTVP--SSYTFAMSQMPAT-ELSGGSVKIVDSHVFNISKTTAVA
EVTVNPGGMRELHWHPTQDEWTYFLEGNARVTVFASEGNAGTFNFQGGDIGYIPAAHGHYVENIGNTTLRFL
EVFKTATFQ--DVSLSQWLALTPPAMIEATLNIKAEDLKYFSKTKPIVVG--PA
>UniRef90_F8NGW9_50_434/5-383 | Putative oxalate decarboxylase/oxidase n=2 Tax=Serpula lacrymans var. lacrymans RepID=F8NGW9_SERL9
TTPEPIR---GSLGATIIAQQ------NVELDRQNTDSLAPPTTDNGEVPNFKWPMSLSHNRLA---TGGWA
RQQNVNDMPIATELAGVDMRLEAGAIRELHWHSAGEWAYVLKGDLRV--------------STVTPEGQVYL
GDVSAGDLWFFPAGNPHSIQAKNTEGAEFLLIFDSGTFSEDNTFLLTDWMAHIPKEVIAKNFQVPMEAFDHI
PSRELYIFPGTP-PPANI---EQDMVVPNDTP--LAYTFPFSQVNAT-QAPGGTYKVADTRTFPAATTICAA
EVTVEVGGMRELHWHPTQPEWTYFITGEARITAFASLSNAQTTDFQAGDVAYIPATYGHYIENTGNTTLKFL
EIFKSAIFQ--DISLNQWLALTPPELVKAHLDLDDETISKLSKVKQEVVG--PS
>UniRef90_UPI000479F06D_30_408/3-379 | oxalate decarboxylase n=2 Tax=Mesorhizobium sp. URHC0008 RepID=UPI000479F06D
QKGDPIA---NGRGGTNPGPM------NPSRIAQNPDLMVPPSTDSGELPNLRFSFDDAHIRLS---GGGWT
RQVTARELGVSKDIAGVIMRLNAGGVRELHWHKAAEWAYVLYGRARI--------------TAVDANGHNFV
DDVGAGDLWYFPPGIPHSIQGLDPDGTEFLLVFDDGDFDEDNTFLLSDFLKHTPPEVLAKNFGVPASSLANV
PDSELYMFPAPV-PGPLSA--DKIAG-AVEVP--HSFSHRMMAQAPI-KMKHGTARITDSNVFPASRTIAAA
LVEVEPGAMRELHWHPNTNEWQYYIQGQARMGVFAASGAARTFDFQANDVGYVPFAMGHYIENTGNTTLRYL
EVFKSDHFA--DVSLNQWLALTPPELVRANLRVDSQFLHALRKEKSPVVPT---
>UniRef90_J4GUF8_75_456/3-382 | Uncharacterized protein n=1 Tax=Fibroporia radiculosa RepID=J4GUF8_9APHY
EDPQPIR---GSLGATIMAEQ------NIPLQQQNPDLLAPPTTDSGMLPNAKWPFSLSSNRLQ---TGGWA
RQQNIHQMPIATSMAGVDMRLEAGAIRELHWHKTSEWAFVLSGYVQV--------------TSVDQLGRNYL
DTVGPGDLWYFPPGIPHSLQATDQDGCEFLLVFDNGDFSEDSTFQLTDWLAHTPKEVIAKNFGTTISAWNNL
PGKELYIFPAAP-PSPDA---TAVKDPAGQVP--NPFTFKMSNMSAT-PLAGGSVKIVDSRTFKASTTIAVA
DVTVEPGGMRELHWHPTQDEWTYYISGTGRVTEFASSGTAQTFDYEAGDIGFVPATYGHYVENIGNDTLHFL
EIFNTDIFQ--DVSLQQWLSLIPPQLVQEHLGLSSETISHFNKTKQVVVG--P-
>UniRef90_V2X5J2_60_438/1-377 | Oxalate decarboxylase n=1 Tax=Moniliophthora roreri (strain MCA 2997) RepID=V2X5J2_MONRO
--PKPIR---GSLGASILGPV------NVPLELQNADLLAPPTTDNGQVGNAKWPFSFSSNRIQ---TGGWA
RQQNTAVMPLAQKMAGVNMRLEAGAIREMHWHKTSEWAYVLKGTTQV--------------SAVDQDGRNFV
ANVKPGDLWFFPAGTPHSLQATADDGAEFLLVFPDGDFSEDETFLLTDWLAHVPAEVIQKNFQVNPEAFSRI
PAKELYIFPGTP-PT-SA---EAPSDPQGQVP--ESYAFALSEVTPT-PLAGGTVKIVDSTTFKISTTIAAA
EVTVEPGALRELHWHPTQDEWAFFLEGEARVTIFASQGNARTFNFQSGDIGYVPASMGHYVENTGNTTLKFL
EIFNTDRFQ--DISLTQWLALTPPELVKAHLGLDDETIANLNKTKATVVA--PL
>UniRef90_J4H3G9_109_486/1-378 | Uncharacterized protein n=2 Tax=Fibroporia radiculosa RepID=J4H3G9_9APHY
---QPMR---GTLGTTILGQQ------NMALQAQNPDTLAPPTTDSGVIPNIKWPMTLSPMRLQ---TGGWA
RQQNINQMPIATSMAGVDMRLEAGAIRELHWHKTAEWAYVLSGSMQV--------------TSVDQDGRNFL
GNVGPGDLWYFPPGIPHSLQATNENGAEFLLVFDNGDFSDDSTFQLTDWLAHTPKEVIAKNFGTSLSAWDEL
PGKELYIFPGNS-PSPDA---QAVEDPYGQVP--NPFTFKMSNMTAT-PLAGGSVKIVDSRTFPAATAIAVA
EVTVEPGGMRELHWHPTQDEWTYYLSGTARVTEFASSSTAQTFDFQAGDVGFVPATYGHYVENIANETLHFL
EIFNTDIFQ--DVSLSQWLALIPPQLVQAHLQISNETIASFNKTKQVVVG--PN
>UniRef90_UPI0006785F7F_3_383/3-380 | cupin n=1 Tax=Acidobacteriaceae bacterium S15 RepID=UPI0006785F7F
EVRQPIR---GDKGATDPGPR------NVLLDEQNPDVLIPPATDSGSIPNLKFSFAMAHNRLE---DGGWA
REVTVRELPVATSMAGVDMRLDSGVVRELHWHKEAEWAYILQGNVRL--------------TVVDQDRNVCI
EDLKPGDIWLVPAGVPHSIQGL-EGGTEFLLVFDDGNFSENQTLLITEFMAHLPPEVLAKNFGVSAEKFAGI
PKSEKYIFTLPV-PPPLDV--VRKQLPDSPPK--FSYVYHASEQPST-SYSGGAIKVIDSENFPVT-NLSAL
VMEIEPGGMREIHWHPGADEWQYYMEGSARMTVFDATSKARTFNYTAGDVGFVPRTLGHYIENTGDSMLRII
NVFNTPVYK--DISLANWMALTPKELVRGHLNLDDDVIEGLRRDRDAVVLSRPS
>UniRef90_E0SIZ4_37_405/1-369 | Oxalate decarboxylase oxdD n=18 Tax=Enterobacteriaceae RepID=E0SIZ4_DICD3
----------NGLGGNDPGPQ------NPLRQAQNPDLVNPPFTDNGTLPNLRFSFSDAHIRKG---SGGWT
RQVTQRELGISTTIAGVDMRLNAGGVRELHWHKEGEWAYMLYGNARI--------------TAIDAEGRWFV
DDLGVGDLWYFPPGVPHSIQGLGPDGCEFLLAFDSGNFDEDSTFLLSDWFKHVPPEVLAKNFGVPVETFSHL
PSSEEYIFAAPV-PGAIDK--GAFGG-AGQVA--NPFSHRMLAQTPI-KMKGGTVRITDSSVFKVSKTIAAA
LVELEPGAMRELHWHPNNDEWQYYLEGEGRMGVFASSGQARTFDFRAGDVGYVPFAMGHYVENTGTTPLRFL
ELFKSDHYA--DISLNQWLALTPPALLEQHLHLNDTFMRSLQKTKAPIVP----
>UniRef90_UPI0004C17F34_2_377/3-376 | oxalate decarboxylase n=2 Tax=Micromonospora RepID=UPI0004C17F34
SDPEPRR---GDQGAPPFAGR------NVALERQNPDLVVPPTTDSRLVPNLKFSFSQAHTRVE---KGGWT
REVTSRDLPIATQLAGVQFGLEPGAYREIHWHQQSEWAYMLSGSCRI--------------SAVDHEGRNFI
EDVKAGDLWFFPQGVPHNIQAL-QDGAQFLLVFDDGAFSENNTFLLSDFFAHTPRHVLAKNFGWTPEQMENL
PEREKYIFQGDV-PPPLQQ--DRVVSPTGDIP--RSFKHRMLAQTPQ-RFRGGTVRITDSTNFAASVTTAAA
LVEVEPGGMRELHWHPTTDEWQYYISGTARMGVFAAQAAARTFDFQAGDVGYVPFAYGHYIENTGDEPLVFL
EMFRHPRFE--DISVMQWMANTPHEIIADTINVSTSIVDSLPNTKQVVI-----
>UniRef90_A8NVA5_108_484/1-374 | Oxalate decarboxylase n=1 Tax=Coprinopsis cinerea (strain Okayama-7 / 130 / ATCC MYA-4618 / FGSC 9003) RepID=A8NVA5_COPC7
-----IR---GPLGATIIGPN------NPNIAVQNPDLFAPPSTDSGTVPNVKWPMSLSHNRLQ---TGGWA
RQQNIDVMPIAKAMAGVNMRLKPGAIRELHWHSTAEWAYVIKGSTQV--------------TSVDAEGRNFI
STVGPGDLWYFPPGIPHSLQATGDEGSEFLLVFDDGAFSEDNTFMLTDWLAHVPAGVLEKNFQLGATAFADL
PAKDLYIFPADV-PADDQ---EAPESPFGTVP--DPFSFALSKMNAT-QFEGGSVKIVDSTTFKISKTIAAA
EVTVEPGAMRELHWHPTQDEWDFFLEGQGRITVFAAQGNARTFDFQAGDVGYIPASFGHYIENTGNTTLKFL
EIWNTPKFQ--DISLAQWLALIPPSLVKAHLGFTDEVIEKLPKTKPVVVV--PK
>UniRef90_A0A0D7BFX8_55_431/1-377 | Oxalate decarboxylase n=1 Tax=Cylindrobasidium torrendii FP15055 ss-10 RepID=A0A0D7BFX8_9HOMO
----PIR---GGLGSSVIGPD------NVPLDIENADLFAPPTTDHGSVKNSKWPFSFSHNRLQ---TGGWA
REQNLNVLPIATEMAGVNMRLEPGAIRELHWHVTAEWAYVLKGKTQI--------------SAVDAEGRNYL
DTVGPGDLWYFPPGIPHALQATDDDGSEFLLVFDDGTFSEDSTFLLTDWLAHVPYEVIERNFQTSPEAFAHI
PEEELYIFPGGYVPSSSD---TAPESPQGQVP--LPFSFQLSKLQET-KLAGGSVKIVDSSIFNISKTIAVA
EVTVEPGAIRELHWHPTQAEWGFFLEGDARVTIFASTGNARTFNYQPGDISYVPAAMGHYVENIGNTTLKFL
EIFKTDRFQ--DISLNQWLALTPPQLVKAHLNLDDDTISKLSKTKPVVQG--PA
>UniRef90_UPI000441169C_59_443/3-385 | oxalate decarboxylase n=1 Tax=Dichomitus squalens (strain LYAD-421) RepID=UPI000441169C
IIPEAIR---DSLGATVLGAQ------NIPLELQNPDLLAPPTTDHGDVPNAKWPFDLSHNRLQ---TGGWA
RQQNVNAMPIAKGLAGVDMRLEKGAIRELHWHNTAEWAYVLKGTAQI--------------STVNTDGQNYV
KDVTQGSLWYFPPGQPHSIQATGEAGVEFLLVFNSGTFNEDDTFLLTDWLAHTPKEVLAKNFHVSQAAFDRI
PSKELYIFPGTP-PA-NE---DAPASPYGETP--EPFTFDFANVVPT-QHPGGTVKIADSRNFKVSTQIAAA
EVSIEPSAMRELHWHPSDDEWTYILEGSARITLFAASGNARTFDYEAGDIAYIPASYGHYIENTGNGQLRLL
EILKTDVFK--DISLMQWLALTPPELVKAHLGVSDETIAQFSKEEQLVVA--P-
>UniRef90_A0A0C3G5L6_49_431/6-383 | Uncharacterized protein n=1 Tax=Piloderma croceum F 1598 RepID=A0A0C3G5L6_9HOMO
VVPEPIR---GSLGGKVLGPQ------NVPMDLQNPDALAGPTTDNGDVPNFKWPFSLSHNRLA---TGGWS
RQQNVHQMPVATDLAGVNMMLKPGAIREMHWHNTAEWAYMLKGDIRI--------------STMTPEGQIYV
ADVTAGDLWYFPPGHPHSIQALNTDGAEFLLVFDSGSFSEDATFLLTDWLAHVPKEVIAKNFQIDISAFDHI
PDKQLYVFPGIP-PPADV---VEDRVIPNNTP--EPYTFPLSKVNAT-RHSGGSMKIVDTRTFKVSKTICAV
EVQVEVGGMRELHWHPTEPEWTYFITGTARVTSFASQAAAQTFDFKGGDISYIPPSFGHYIENTGNSTLVFL
EIFKSGLVQ--DISLNQWLALTPANLVKAHLGFSDETIKKLSKTKQSVVG--P-
>UniRef90_B1KXI2_19_386/1-368 | Oxalate decarboxylase n=19 Tax=Clostridium botulinum RepID=B1KXI2_CLOBM
-IPQPIR---DGAGATDTGPR------DILRDLENPDMLVPPSTDTGVIPNLKFSFSDTNMTIR---PGGWS
REITARELPVATTMAGVNMRLTPGGVREVHWHQQSEWSYMLKGRARI--------------TAVDDRGRNFI
ADIGPGDLWFFPPLFPHSIQGL-EEGCEFLLLFDDGNFSDLLTFSLSEFFAHYPKDVLAANFGVTKNCFNSL
PEGQVYIYQDTI-PGPLES--EVIESPYGTIP--QSYKHSLLTQKPM-TTPGGSVRVADTSNFPVAKTTAAA
LVEIKPGGMREIHWHP-NDEFQYFLTGQSRMTVFADTGASRTFDYRAGDVGYVPTGYGHYVQNIGNETVWFL
EAFRSDKFK--SISLSQMMAITPKQLIASNLNVGPGFLNALSRSK---------
>UniRef90_A0A060SLA1_57_458/6-402 | Uncharacterized protein n=1 Tax=Pycnoporus cinnabarinus RepID=A0A060SLA1_PYCCI
ITPEAIR---GSLGANVIGPQ------NIPIDLENADLLAPPTTDAGNIMNAKWPFGLSHNRLQ---TGGWA
RQQNQDVMPIATSMAGVNMRLEAGAIRELHWHKTDEWAYMLKGSAQI--------------TAVNADGQNFI
GDVRQGDLWYFPAGVPHSIQATNDDGTEFLLVFDDGAFSEDSTFLLTDWLAHVPKEALAKNFQTSISAFDHI
PAQQLYIFPSTP-PPDNQ---AAPASPQGTVP--DSFTFPLSQMKAT-PLSGGTVKIVDSTIFKAATAISAA
EVTVEPGAMRELHWHPTQDEWSFFIGGQARVTLFGSSGNARTFDYEAGDVGFVPASFGHFVENTGNTTLHFL
EIFNSGRVQ--DISLSQWLALTPPDLVKAHLQISDETLSKFNKTKPIVVG--P-
>UniRef90_A0A0C2SR22_49_435/3-385 | Uncharacterized protein n=1 Tax=Amanita muscaria Koide BX008 RepID=A0A0C2SR22_AMAMU
TNPEPIR---GNLGATLLGPQ------NVPLEVQNSDSLAPPSTDHGSISNPKWPFSLSANRLT---NAGWA
RQQNMNAMPIATQMAGVNMRLQAGAIRELHWHKTAEWAYILKGSVQV--------------SAIDTLGRNFI
STVNAGDLWYFPAGIPHELQATNADGAEFVLVFDSGTFSEDSTFLLTDWLAHTPIELIAKNFGTDIASWANI
PSTELYIFPASL-PEPDS---AAPISPQGTVP--NPFSFALSQVKPI-QLAGGTVKVVDSSTFKASLTIAAA
EVTVEPGAMRELHWHPIEDEWSLFLEGQGRMTIFASQSNAKTYDFQAGDIGYVPATFGHYVENTGNTTLRFL
EIFKSDKFE--DVSLNQWLALTPPAVVKAHLGLSDAVIAKLTKTKQTVVG--PD
>UniRef90_UPI000561183F_3_377/3-375 | hypothetical protein n=1 Tax=Rhizobium sp. CF394 RepID=UPI000561183F
ATPQPVR---STKGADDPGPR------NVELDLQNPDLLVPPETDSGSLPNLKFPFSMAHNRLE---DGGWA
REVTLREFPVAKSMAGVNMRLGPGVVRELHWHKEAEWAYNLQGTARL--------------TVVDPEGNLSI
DDLTPGDIWLVPAGVPHSIQGM-EEGTEFLLVFDDGNFSENETLLITEYLAHTPPSVLAKNFGVTSDDFADI
PTAEKYIFRLPV-PQPLDA--VRRLLPNSPPP--LSYVFHAAQIPAQ-KYMGGSVKTVDAHNFPVT-TLSAL
IIEIEPGGMREMHWHPDADEWQYYIEGEARMTVFDATSKARTFNYRAGDVGFVPRTLGHYIENTGTTPVKVI
NVFNSRFCA--DVSLNRWMALTPPDLIRGHLNLNETVMKALRQTRQAVV-----
>UniRef90_M2P7J7_48_427/5-380 | Uncharacterized protein n=1 Tax=Ceriporiopsis subvermispora (strain B) RepID=M2P7J7_CERS8
IIPEAIR---GSLGATVIGPQ------NVDIDRQNADLLAPPSTDAGTVANAKWPFGLSHNRLQ---TGGWA
RQQNTDTLPIATSMAGVNMRLEAGAIRELHWHLTAEWAFVLKGSVQL--------------TAVNMDGQNFL
DTVGPGDLWYFPPGIPHSLQATNDDGAEFLLVFDNGAFSEDDTLLLTDWMAHVPKEVIAKNFGTTISAFDNI
PGQQLYIFPSVP-PADDT---PVPDSPQGQVQ--NPFTFKLSQTSPR-QLAGGTVKIVDSRNFTVATAISAA
EVTVEPGGLR--FWHPTQDEWTYYISGEGRVTVFAAQGNARTFNYEAGDVGFVPASFGHFVENIGNDTLHFL
EISNSNLFQ--DVSLNQWLALTPPELVKAHLGLSDETISHFSKTKQIVVG--P-
>UniRef90_V5FHL8_28_413/1-385 | Oxalate decarboxylase oxdC n=1 Tax=Byssochlamys spectabilis (strain No. 5 / NBRC 109023) RepID=V5FHL8_BYSSN
--PEPYR---NGLGASILGPR------NRDREKQDPDMIRPPSTDSGHMPNLKWSFADSHMKIE---EGGWA
RETTVRELPTSVELAGVNMRLEEGAIRELHWHKEAEWGYVLEGTTRV--------------TCLDNEGGNFS
DEVSKGGLWYFPPGVPHSLQGLGPEGTEFLLIFDNGNFSEEETFLLSDWLAHTPKSVVAQNFRLSPEIFANI
PEKEKYIFQGSI-PSSIEL--EQPSRGGKTSK--HRFTHKMLDQEPL-NATGGQVRITDSTNFPISKTVAAA
HATINPGCLRELHWHPNADEWSFFIRGRARVTVFAASGVSRTFNYVAGDVGIVPKSMAHYVENLSEEPVEML
EIFRAPKFE--DFSLEQWLASTPDRMVKEHLFAGDEFLKALKGAKDPIKGPSKE
>UniRef90_UPI00044078BE_96_477/5-382 | oxalate decarboxylase n=1 Tax=Fomitiporia mediterranea (strain MF3/22) RepID=UPI00044078BE
ETPEAVN---GPLGATIIFPD------NTVIDQQNPDALAPPSTDHGSVGNAKWPFALSHNRLQ---TGGWA
RQQNLDVMPLATNMASVNMRLEAGAVRELHWHKTAEWAYILKGSTMV--------------TAVNTDGQVFS
DTVNPGDLWYFPAGIPHSLQATDDDGTEFLLVFDDGSFSEDSTFLLTDWTAHIPKEVLAKNFKVNVSAFDHI
PSQELYIFPDTP-PSKNE---KSPASPAGTVP--NPFTFHLSQVAAT-PLAGGSWKVFDTTNFPVANTIVGA
LVSVEPGAMRELHWHPTQPEWSYFITGTARMTLFAAQSNARTFDYQAGDIGYVPPSFGHYIENTGNTTLQYL
ELFNSDRVE--DISLAQWLALTPPDLVKAHLDLDDATIASLNKTKQVVVG--P-
>UniRef90_A0A074S4W5_91_473/5-383 | Oxalate decarboxylase n=3 Tax=Rhizoctonia solani RepID=A0A074S4W5_9HOMO
TVPVPER---GSTGASILGPQ------NIPLDREGPDFLAPPSTDSGSVENVKWSLSLSHNRMQ---SGGWA
RQQNEHDMPIATAMAGVNMRLKAGAMRELHWHTTAE-VFNFQGSCRV--------------TSVDQNGRNYI
ADVYPGDLWYFPAGIPHGLQGLNDDGCEFLLVLDSGTFSEDSTFQVTDWLAHVPKEVLAKNFRVNASAFDHI
PSRELYMIPSAV-PTGTPAE-DGVTSPQGTVP--LPFSFAASKALAT-NTTGGSVKIIDSRTFNISKTISVA
EVTVDVGGIRELHWHPTQPEWSFFIEGNARITVFAASANARTFDYQAGDIGYVPPSFGHYVENIGNTTLKFL
EIFNSDVYE--DISLNQWLALTPPDMVKAHLQLSDDTISKLQKVKPIVVG--P-
>UniRef90_UPI00034AFA35_29_399/1-371 | oxalate decarboxylase n=1 Tax=Rhodopseudomonas sp. B29 RepID=UPI00034AFA35
----PIK---GDKGGTILGPR------NAPREAENPDILRPPETDHGSMPNLRFSFADAHVKMR---EGGWS
REVTERELPVSKTMAGVNMRLKAGGVRELHWHKPAEWAFMIAGRARI--------------TAVDNDGHNFI
ADVGAGDLWYFPGGIPHSIQGLGDDGCEFLLAFPDGAFSEDSTFGLADLFAHTDPAVLAKNLSIDAKALSGI
PKEERFIFRAEL-PPPLEQ--DTVPNPQGGVP--QDMVFRLMQAPAQ-TSPGGWVRIADTSNFPISTEVAAA
LVEINPGHLREVHWHPNSDEWQFYVSGQGRMSVFNAEGRARTFDYQAGDVGFVPMSASHFIENIGSEPLRYL
ELFKARRYM--DVSLTQWLALTPHELVAAHLNIDRTVLDGLDKDKQPVV-----
>UniRef90_Q6UGB9_67_449/5-383 | Oxalate decarboxylase n=2 Tax=Trametes versicolor RepID=Q6UGB9_TRAVE
TDPQPER---GSLGANILGPQ------NVAIDKQNPDILAPPTTDQGTVGNAKWPFSLSKQQLN---TGGWV
RQQNVQQMPIATAMAGVNMRLESGAIRELHWHQTAEWAYVLSGSTQI--------------SSVDQLGRNYV
ATVRQGDLWYFPPGIPHSLQATNDEGTEFLLIFPDGNFNDDDTLLLTDWLAHTPKEVIAKNFQDNIADWDDI
PGSQLYIFPGVP-PPDNQ---QPPTSPAGEIP--QPFSYAFSEITPT-QYTGGTAKIADSTTFKVATKIAVA
EVTVEPGAMREMHWHPTQSEWGFFLEGTARVTLFAGTAIAQTFDYQPGDISYIPTAYGHYVENTGNTTLKFL
EIFNSDVFQ--DVSLAQWLALTPPALVKQHLQLSDATISRFNRTKGVVVG-GP-
>UniRef90_UPI000483C7EF_44_413/1-370 | oxalate decarboxylase n=2 Tax=Acetobacteraceae RepID=UPI000483C7EF
-----------GTGGTDPGPR------DMSRTRQNPDMLNPPSTDHGTLPNLRFSYADAHVRQE---SGGWT
RQVTVRELGVSQDIAGVNMRLNAGGVRELHWHKEAEWAYMLYGSARI--------------TAIDTQGRQFV
DDVGVGDLWYFPGGIPHSIQGLGDDGCEFLLVFDDGHFDEDSTFLISDWFRRVPTEVLGKNFGVPANLFGHT
PSDELYIFKADK-PGPLAQ--DRLSG-VAQVS-AEGFSHRMLAQDPI-RTKSGTVRITDSSVFKTSKTIAAA
LVEVEPGGLRELHWHPNTNKWQYYIEGQARMGVFAASGQARTFDYVAGDVGYVPFATGHYVENTGSTTLRFL
EMFRSDHYA--DLSLNQWMALTPRQLLQSHLRLDQQVINALRRDKAPIVP----
>UniRef90_A0A0C3PJ98_49_431/5-381 | Uncharacterized protein n=1 Tax=Pisolithus tinctorius Marx 270 RepID=A0A0C3PJ98_PISTI
ITPEPIR---SGLGATILGPQ------NVPVELQNPDVLAPPTTDNGAVPNFKWPFSLSHNRLQ---TGGWA
REQNVNVMPVATDIAGVNMRLEAGAIRELHWHTDAEWAYMLSGYVRV--------------STVTPDGQVYL
ADVGPGDLWYFPPGFPHSIQAKNTEGAEFLLIFDNGSFSEDSTFLLTDWLAHVPKEVIAKNFQTDISAFDRI
PSHELYILPSHP-PPADV---ATDMVVPNDTP--IPYTFPMSQVEGT-KTAGGTYKVVDSRTFTAATTICAA
EVTVEVGGMR--CWHPTEPEWTFFISGEARITVFASSSNAQTSDFQAGDIAYIPPSFGHYIENTGNSTLKFL
EVFKSGIFQ--DISLSQWLALIPHELVKAHLRVDDATIAKFSRTKQEVVG--PT
>UniRef90_K5V6L0_69_445/1-377 | Uncharacterized protein n=1 Tax=Phanerochaete carnosa (strain HHB-10118-sp) RepID=K5V6L0_PHACS
-IPEPIR---GKLGSDILAQQ------NVPLELENPTLLAPPTTDHGYVPNAHWPFTLSHNRLQ---TGGWA
RQQNVNDMPIAKNLAGVDMRLEAGAIRELHWHSTAEWAYVLAGTMQV--------------TTVTPEGQNYV
GTVHPGDLWYFPPGQPHSLQATADQGAEFLLVFDNGTFNEGATFLLTDWLSHIPKEVIAKNFQTSISAFDHI
PDQELYIFPNSP-PPDNQ---QPPVSPFGTTP--EPYTYEFSKVPAT-QLAGGTVKMADSTTFKVSKTIAVA
EFTVEPGAMRELHWHPTFDEWTYFLEGQGRMTLFAAQSNARTFDYQAGDIGYVPASYGHYVENTGNTTLKFL
EIFKTDHFQ--DVSLSQWLALTPPELVKAHLGISDETIQHFSKTKPGVVA--P-
>UniRef90_A0A0C9VVH1_71_452/5-382 | Unplaced genomic scaffold SPHSTscaffold_53, whole genome shotgun sequence n=1 Tax=Sphaerobolus stellatus SS14 RepID=A0A0C9VVH1_9HOMO
GTPEGIR---GTLGASILGPQ------NIPIEREGPDLLAPPSTDSGKLPNAHWPFSLSHSRLQ---TGGWA
RQQNAESMPFAEEIAGVNMRLEAGAIRELHWHATAEWGYVLSGTVRI--------------SVVTPEGQNYL
DDINPGDVWYFPPGVPHSIQATNADGSEFILVFDSGDFSEDDTFLLTEWVAHVPKEVLAKNFPSKISDFDDI
PANQLYIFPSNP-PPPLAQ--DQVPDPQGHAK--SPFSHAWSKDPVT-SLAGGSVKILDSTTFTVSKTIAAA
DVVVEKGGLREMHWHPTQPEWTFFLSGTARITIFAADSNARTFDYQAGDIGYVPPSFGHYVENIGNDTLHYL
EIWKTDVFQ--DISLSQWLALIPPELVKAHLNIDDATVALFNKTKQVVV-----
>UniRef90_A0A0C3SB52_83_461/2-379 | Uncharacterized protein n=1 Tax=Phlebiopsis gigantea 11061_1 CR5-6 RepID=A0A0C3SB52_PHLGI
GTPEPMR---GSLGSNVIGPQ------NIPLDLQNPDILAPPTTDHGSVGSAKWPFSLSPNRLQ---TGGWA
RQQNSAVLPIAKELAGVDMRLEAGAIRELHWHTASEWAYVLKGSVQV--------------TAVDQLGRNFV
GTANAGDLWFFPPGIPHSLQATNAYGSEFLLVFDSGSFDEDGTFLITDWLAHVPKEVIAKNFQASISAFDEI
PGQELYIFPAAS-PGPDN---DFPTSPYGTVP--LPYTFAMSQMPAT-PLSGGSVKIVDSHIFNISTTTAVA
EVTVEPGAMRELHWHPTQDEWTYFLEGNARVTIFAAQSNAQTFDFQGGDIGYVPAANGHYVENTGNTTLRFL
EIFKTATFQ--DVSLAQWLALIPPAMVKETLNLDDETIAHISKVKQIVVG--P-
>UniRef90_V2WW62_71_451/1-378 | Oxalate decarboxylase n=1 Tax=Moniliophthora roreri (strain MCA 2997) RepID=V2WW62_MONRO
--PKPMR---SSLGSSVLGPD------NPQMNLQNPDLLAPPTTDNGQIGNAKWPFSFSSNRIQ---TGGWA
RQQNVKMMPIAKNIAGVNMRLEAGAIRELHWHKTSEWAYVLKGTTQV--------------TAVDQEGRNFV
ANVKPGDLWFFPAGIPHSLQATGDEGSEFLLIFPDGNFSEDETFLLTDWLAHVPAEVIRKNFQVDSDAFSHI
PARELYIFPGTA-PE-NA---DAPSSPQGQVP--EPYTYALSKVPAT-PLAGGSVKIVDSKTFGVSTSIAVA
EVTVEPGALRELHWHPTMDEWSFFLEGQARVTIFASQGNARTFNFQGGDIGYIPASMGHYVENTGDTPLKFL
EIFNSDVFQ--DVSLSQWLALTPPALVKAHLGLDDKTVSKLNKKKAVVVA--PL
>UniRef90_A0A0D1D0N5_38_403/1-366 | OxdD protein n=1 Tax=Enterobacter sp. YD4 RepID=A0A0D1D0N5_9ENTR
-------------GQRDPGPH------DPIREGENPDIVNPPATDSGTLPNLRYSFSDSHIRKG---SGGWT
RQVTQRELGISTTIAGVDMRLNAGGIRELHWHKEAEWAYMLYGNARV--------------TAFDTKGGWFV
DDIGPGDIWYFPSGIPHSIQGLGPDGCEFLLAFDSGGFDEDSTFLLSDWFKHVPPEILAKNFQVPVATFANL
PSANEYIFAGNV-PGSLSS--DSIKG-STKSD--IAFTHHMLGQDPI-KAPGGTVRITDSSNFPVSKTISAA
LVEVQPGGMRELHWHPNNDEWQYYLEGEGRMGVFASSGQARTFDYRAGDVGYVPFAMGHYIENTGNSPLRFL
ELFKSDYYA--DISLNQWLANTPPELVKQHLQLDDTFMKALNLQKNPLVK----
>UniRef90_A0A0L6WX77_81_454/1-374 | Oxalate decarboxylase oxdC n=1 Tax=Termitomyces sp. J132 RepID=A0A0L6WX77_9AGAR
---QPIR---GTLGAPLLGPT------DPEIVEQNPDLLAPPTTDHGSIDNAKWPFSLSHNRLQ---TGGWA
RNQNIGQMPLATQLAGVNMRLEAGAVRELHWHSTSEWAYVLKGKTQV--------------TSVDTEGRNFI
STVGPGDIWFFPPGIPHSLQGTGDEGTEFILVFDDGAFSEDATFLVTDWLSHVPVEVLEKNLRVNASALAGI
PAEELYIFPAAL-PGPDS---SGVVSPQGVVP--QSFTFPFSQVNAT-QLSGGSVKVVDTSTFPVAVTTSAA
EVVVNPGAIRELHWHPTQDEWSFFIEGTGRMTIFGSQSNARTFDYQAGDIGYVPATFGHYVENTGNTTLRFL
EIFKSDKFQ--DVSLAQWLALTPPKLVQEHLGLPLDVINRLSKTKETVIG----
>UniRef90_A0A0F5XWL1_42_407/1-366 | Oxalate decarboxylase n=1 Tax=Pantoea sp. 3.5.1 RepID=A0A0F5XWL1_9ENTR
-------------GGRDPGPH------DPMREAENPDLVDPPATDSGTLPNLRYSFSDAHVRKG---SGGWT
RQVTQRELGISTTIAGVDMRLNAGGIRELHWHKQAEWAYMTYGTARV--------------TAFDTHGGWFV
DDIGVGDLWYFPPGVPHSIQGLGPDGCEFLLAFDDGGFDEDSTFLLSDWFKHIPPEILAKNFQLPVSVFSQL
PSSDEYIFAATP-PDRAAS--DSVQG-GTRST--LRFTHRMLAQDPL-KAPGGTVRITDSSNFPIARQVAAA
LVEIEPGGLRELHWHPNNDEWQYYLEGEGRMGVFASSGQARTFDYRAGDVGYVPFAMGHYIENTGKGPLRFL
ELFKSDYYA--DISLNQWLASTPPELVKQHLHLDDSFMAALSQSKRPVVG----
>UniRef90_UPI000455D908_64_441/2-378 | Bicupin oxalate decarboxylase oxidase n=1 Tax=Coniophora puteana (strain RWD-64-598) RepID=UPI000455D908
DGPEAVR---GSLGSSVVGPQ------NVVLDLQNPDALAPPTTDNGDIPFFKWPFSLSHNRLQ---TGGWA
RQQNIQQMPVATDLAGVDMRLEPGAIREMHWHKDAEWAYVLKGNLRV--------------SVVTPKGESYV
GDVGEGDLWYFPRGFPHSIQATNSHGAEFLLVFDSGSFSEDDTFLLTDWLAHVPKEVIAKNFQVDISAFDHI
PSHELYIFPSSP-PPESL---SEDEVVPNNTP--APFTFPLSQVNAT-RHSGGSFKVVDARTFNASTTIAAA
EVEVEVGGMRELHWHPTQPEWTYFISGQSRVTAYAASAQANTFDFNPGDIAYIPPSYGHYIENTGNTTLKFL
EIFKSDRVQ--DISLNQWLALTPPNLVKAHLGLDDDTISRLSKIKQEVVG--P-
>UniRef90_R7S278_102_483/4-379 | Oxalate decarboxylase n=1 Tax=Punctularia strigosozonata (strain HHB-11173) RepID=R7S278_PUNST
EPYQPIR---GSLGSNIIGPQ------NVPMQQQNADLLAPPTTDHGTVANFKWPFSLSHNRIQ---TGGWA
RQQNTDVLPAATEMAAVNMRLEKGAIRELHWHKTSEWAYVLKGSTQI--------------TAVNAQGQNYM
ATVNAGDLWYFPPGIPHSLQATGDEGTEFLLVFDDGEFSEDSTFLLTDWLAHVPKETIAKNFKTDIAAWNNL
PGDQLYIFPSSP-LPEGA---KDVVSPQGTVP--EPFSFPLSQVNAT-QLAGGSVKVVDSTNFKVSTTIAMA
EVTVEPGAMRELHWHPTADEWG---EGESRVTVFASSSNARTFNYQAGDISYVPASFGHYVENVGNTTLRFL
EIFNSDRFE--DVSLNQWLALTPPELVKAHLGIDDATVAKLTKTKATVIG--PS
>UniRef90_U3TVU8_36_398/1-363 | Oxalate decarboxylase n=6 Tax=Enterobacteriaceae RepID=U3TVU8_9ENTR
----------------DPGPH------DPVREALNPDLVDPPATDSGTLPNLRFSFSDAHVRKG---SGGWT
RQVTQRELGISTTIAGVNMRLDKGGIRELHWHKEGEWAYMLYGNARI--------------TALDTAGGWFV
DDVGVGDLWYFPPGVPHSIQGLGPDGCEFLLAFDNGNFDEDSTFLLSDWFKHIPPEVLAKNFGVPAQVFNTL
PSEEEYIFARQA-PDDAAA--SAVSG-GVKSK--QVFSHKMLAQKPL-TLPGGTVRITDSSNFTVSKTIAAA
LVELAPGAMRELHWHPNNDEWQYYLEGQGRMGVFASSGQARTFDFRAGDVGYVPFAMGHYIENTGDKPLRFL
ELFKSDYYA--DISLNQWLASTPPALVRQHLHLSDTFMNALQQEKHPVVK----
>UniRef90_S8EDF3_58_439/3-381 | Uncharacterized protein n=1 Tax=Fomitopsis pinicola (strain FP-58527) RepID=S8EDF3_FOMPI
IDPQPVR---GELGGTILAQQ------NVPLQQQNPDILAPPTTDHNSLPNVKWPFSLSPTRLN---TGGFA
RQQNINQLPIATSMAGVDMRLEAGAIRELHWHKTSEWAYVLSGYTQV--------------SAVDEYGRNFV
GTVGPGDLWYFPPGVPHSLQATNQGGSEFLLIFDNGDFSDGSTFLLTDWLAHTPKEVIAKNFGTSLAAWNDI
PGEQLYIFPGVP-PQPDA---AAPEDPQGQVP--NPYIYKLSERNAT-QLAGGALKIADSRNFTVATTISLA
EVWVEPGGMRELHWHPTQDEWMYYISGSARVTEFASSTTAQTFNFVAGDVGFVPASYGHYVENIGNETLHYL
EIFNSDLVI--DVSLSQWLALTPPELVKEHLHISDATIAHLSKIKPIVVG--AT
>UniRef90_A0A0D0E7X1_62_449/6-388 | Unplaced genomic scaffold scaffold_88, whole genome shotgun sequence n=1 Tax=Paxillus rubicundulus Ve08.2h10 RepID=A0A0D0E7X1_9HOMO
IIPTPER---GALGASVLGPQ------NIPIDLMNADLLAPPTTDNGDIPNVKWPMGLSHNRLQ---TGGWA
RQQNIEVLPIATEMAGVNMRLEPGAIRELHWHKTSEWAYILKGNVQV--------------TSINPDGQNFI
GTVGSGDLWYFPAGIPHSLQATGDDGAEFLLIFDTGAFSEDSTFLISDWLAHVPKEVIAKNFQTDISAFNNI
PSKELYIFPAIP-PPDNQ---QAPESPQGTVP--HPFTYPLSQVPIT-PLNGGSIKIVDSTVFTVSITIAAA
EVTVEPGAMRELHWHPTQDEWDFFLQGNARMTLFASSSNARTWDFQAGDVGYVPAPYGHYVENIGNTTLKFL
EVFRTNVYQ--DVSLAQWLALTPPELVKAHLGLSDETIATMKKTKQVVVG--P-
>UniRef90_K5V5C5_58_444/1-386 | Uncharacterized protein n=1 Tax=Phanerochaete carnosa (strain HHB-10118-sp) RepID=K5V5C5_PHACS
-DPQPVR---DGLGASVLGPQ------NVPVDLQNPDLLAPPSTDAGSVQNAKWPFSLSHNRLQ---TGGWA
RQENMKIMPIATEMAGVNMRLEAGAIRELHWHTTAEWAYVLKGGMNV--------------AIVNSEGQNYY
DTISQGDLWYFPPGVPHVLQATADEGAEFLLVFDSGEFSEDSTFSITDWLSHVPKEVIAKNFQLSVEDFAQL
PGKELYIFPSDP-LSKDT---VAPKSAAGVAP--LPYTFRASQLTPT-PLAGGSVKIIDSSNFKISQTIAAA
EVTVEPGAIRELHWHPSEDEWSYFLCGTGRITLFASSGNAQTFNFQPGDIGYVPASYGHYVENTGNTTLRFL
EIFKSGKFE--DVSLGQWLALIPPELVKAHLQVNDEVIAKLNTTKVTVTA--PR
>UniRef90_A0A0B7F5V7_65_472/5-408 | Oxalate decarboxylase n=1 Tax=Thanatephorus cucumeris (strain AG1-IB / isolate 7/3/14) RepID=A0A0B7F5V7_THACB
GTPEPER---GLVGGSIMGPQ------NLPLERQNPDLLAPPTTDSGSVENVKWPFGLSHNRVQ---DGGWA
RQQNIHNMPIATTMAGVDMRLKAGAIRELHWHLTAEWGYVMAGSCRV--------------NAVDQLGRNYL
ADVYPGDLWYFPQGIPHSIQGLNDNGCEFLLVLDDGTFSEDSTFLLTDWMAHVPKEVLAKNFRVNASAFDHI
PDRQLWMLPSAV-PTKSISE-DNPVSPAGTVP--LPFTFAASKAPAT-NVTGGSVKVIDSRTFNISKTIAVA
EVTVVPGGIRELHWHPTQPEWTFYLEGNARVTVFASSANARTFDYQAGDIGYVPPTFGHYVENIGNTTMRYL
EIFKTEIYE--DISLNQWLALTPPDLVKAHLQLDDETISLLQKVKPIVVG--P-
>UniRef90_M5FSP1_65_452/4-388 | Oxalate oxidase n=1 Tax=Dacryopinax sp. (strain DJM 731) RepID=M5FSP1_DACSP
ETPEAVRTRVGPLGADILGPQ------NIPMEEQYPDLLAPPSTDAGTVLNSKWSFSQSHNRLQ---SGGWA
RQQTETDMPIATTMAGVNMRLTAGSIREMHWHTAAEWSYMLAGSARI--------------TAINADGRNYI
QDIYPGDLWYFPAGIPHSIQALNDEGCEFLLVFDNGAFSEDSTFMLSDWLAHTPKEVLAKNFHTDISMFNHI
PENALYIFPAPV-PPSIEVDCELADGPTGTTP--SPYAFHLSQIPGT-PLEGGSVKVVDSRTFTVSTTISAA
EVTVNAGGLRELHWHPTQPEWTFFIEGEARITSFASSASARTFTYQAGDIAYIPPSYGHYVENIGNSTLKFL
EIFNSPYYQ--DISLTQWLALTPPEMVSAHLQLPIDFVMSLNKTKAVVV-----
>UniRef90_B8ESY2_3_384/5-382 | Bicupin, oxalate decarboxylase family n=1 Tax=Methylocella silvestris (strain BL2 / DSM 15510 / NCIMB 13906) RepID=B8ESY2_METSB
DAPQPIR---GEYGATDPGPR------NLELDRQNPDILLPPATDNGSIPNLKFSFGMAHNRLE---EGGWA
REVTVRELPAAKAMAGVDMRLGPGVVRELHWHKEAEWGYVLQGQCRI--------------TVVDPDRNVYI
DDLKAGDIWLFPAGFPHSIQGL-AEGCEFLLVFDDGNFSENETLLVTELMAHTPIDVLAKNFGIPAEHFAHL
PPKEKYIFPLPV-PPPLEE--VLARLPKQRPA--NPFTIHGGDVAPS-QWDGGKTTIIDVRNFPVT-NMAAL
IIDLEPGAMREIHWHPDADEWQFYIEGEARMTVFDATSKARTFNYRAGDVGYVPKTLAHYIENIGNTRVRVL
NVFNKPEFK--DVALNQWLALTPAELVRGHLELDDTAMAALNPNRRSVVSGLSS
>UniRef90_UPI0003FB9426_2_377/4-376 | cupin n=2 Tax=Bradyrhizobium RepID=UPI0003FB9426
QPRQPIR---GTKGATDPGPR------NALLDNQNPDILTPPETDNGSLPNLKFSFGMAHNRLE---DGGWA
REVTVRELPVAKSMAGVNMRLDSGVVRELHWHKEAEWAYILQGNVRL--------------TVVDEDRNVAV
DDLKPGDVWLVPAGIPHSIQGL-EGGCEFLLVFDDGNFSENETLLITEFMAHTPPGILAKNFGIGVEHFANI
PKSEKYIFRLPV-PAALET--VRKQLPDSPPK--LPYVWHASEHPAT-PYKGGSVKMIDVTNFPET-TLSAL
IMEIEPGALRELHWHPDADEWQYYLEGQARMTVFDATSKARTFNYTSGDVGFVPRTMGHYIENIGPTTLRLI
NVFNKPRYK--DISLNNWMALTPPDLVKGHLNLDDTAMKALKRERCAVV-----
>UniRef90_M5FRC7_57_432/1-376 | Oxalate oxidase n=1 Tax=Dacryopinax sp. (strain DJM 731) RepID=M5FRC7_DACSP
-VPQPER---GNTGGDILAQD------NVPLDIENPDTLAPPSTDEGDIPNSKWPFSLSHNRLQ---DGGWA
RQQNVNSMPIATALAGVDMRLKAGAYRELHWHTASEWSYVLAGSCRI--------------TAVDQLGRNYI
ADIYQGDLWYFPPGIPHSIQGLNDDGCEFLLVFDNGEFSEDDTFLLTDWLAHVPKEVLAKNFQLDISLFDHI
PGEELYIFPGVV-PPPIDQ--DAVEDPNGQVP--EPFSYAFSQIQPT-AYQGGSVKIADSRTFNISTTIIAA
EVTVNPGAMRELHWHPTEPEWTYFLEGNARLTSFAASATARTFNYQAGDIAYVPPAYGHYIENIGDTTVKYL
EIFNAAIYQ--DISLTQWISLTPPEMVQAHLQLPLDVIQSFNKSKATVV-----
>UniRef90_V2Y750_69_449/1-379 | Oxalate decarboxylase n=1 Tax=Moniliophthora roreri (strain MCA 2997) RepID=V2Y750_MONRO
SVPAPVR---GPLGAPILGPD------NPPLELQNPDLLAPPTTDNGQIGNAKWPFSLSSNRIQ---TGGWA
RQQNAQLMPIAQNMAGVNMRLEAGAIRELHWHRTPEWAYVLKGTTQI--------------TAVDQNGKNFV
ANVGPGDLWYFPAGIPHSLQATGDEGSEFLLIFPDGNFDENETFLLTDWLAHVPFEVIQKNFGVDAEAFSRI
PARQLYIFPATP-PTTD----QAPSDPQGTVP--EPFAFSLFQVPAT-PLAGGTVKIVDSTTFKVSTTIALA
EVTVEPGALRELHWHPTADEWTFFLEGEGRVTIFASQSNARTFNYQGGDIAYVPASMGHYVENTGNTTLKFL
EIFNTDRFA--DVSLTQWLALTPPAVVQAHLGLDNETIANLNKTKATVVA--PL
>UniRef90_A0A067TI65_84_462/2-379 | Uncharacterized protein n=1 Tax=Galerina marginata CBS 339.88 RepID=A0A067TI65_9AGAR
GSPQPVR---GSLGATLLGPT------DDATVKENPDLLAPPTTDHGSLSNAKWPFSLSHNRLQ---TGGWA
RQENIGVMPIATAMASVNMRLEPGAVRELHWHKTAEWAYILKGNTQV--------------TAVDTNGKNFI
ATMGPGDLWYFPPGIPHSLQATADDGSEFILVFPDGAFSEDSTFLLTDWLSHVPVEVLAKNFQTNISAFAHI
PSEELYIFPSTP-PTDNS---QLPKSPQGVVP--NPFTFSFSNMQAT-KLNGGSVKIVDSRTFTVSTAISAA
EVTVEPGAIRELHWHPTQDEWSFFIEGQGRVTIFASQSNARTFNYQAGDIGYVPATMGHYVENTGNTTLRFL
EIFNTNMFE--DISLSNWLALTPPELVKAHLGFDDATIAHLSKTKQTVIG--P-
>UniRef90_V5Z9L2_36_407/1-372 | Oxalate decarboxylase n=3 Tax=Erwinia RepID=V5Z9L2_9ENTR
----PAN---PASGGRDPGPH------DPVREAENPDILNPPITDSGTLPNLRFSFSDAHVRKS---SGGWT
RQVTQRELGISTTIAGVDMRLNAGGIRELHWHKEGEWAYMTWGNARV--------------TAFDTDGGWFV
DDIGVGDLWYFPPGVPHSIQGIGAEGCQFLLAFDDGSFDEDSTFLLSDWFKHIPADILAKNFQVPVSTFSNL
PSADEYIFAGKV-PGSLAG--DSITG-AAKSK--IAFTHRMLAQEPI-RAPGGTVRITDSSNFPIAKTIAAA
LVEIEPGGMRELHWHPNNDEWQYYLEGEGRMGVFASSGQARTFNYRAGDVGYVPFAMGHYVENTGSTPLRFL
ELFKSDYYA--DISLNQWLASTPPELVRQHLKLDDTFMNALSLKKNPLLK----
>UniRef90_UPI0006FB91BC_8_377/1-370 | UPI0006FB91BC related cluster n=1 Tax=unknown RepID=UPI0006FB91BC
---EPIR---GTRGSNDPGPR------NLPVDLQNPDILLPPDTDNGSLPNLKFPFALAHNRLE---DGGWA
REVTVRDFPASKSMAGVNMRLGPGVVRELHWHKEAEWAYILDGTARL--------------TVVDPDGNVSI
DDLTTGDMWLVPAGIPHAIQGM-EDGTEFLLVFDDGNFSENETLLITEYLAHTPLSVLAKNFGVSSDHFANI
PKSEKYIFRLPV-PQPLDV--VRGQLPNSPPP--HPYVLLASKIEPE-RYSGGTVKTVDSRVFPMT-TLSAL
IIEIEPGGMREMHWHPDADEWQYYVQGEARMTIFDATNKARTFDYRAGDVGFVPKTLGHYIENTGEDPVRVI
NVFNSRICS--DVSLNQWMALTPPDLIRGHLGLDETVMKALRRTSQPVV-----
>UniRef90_X6F018_6_376/1-371 | Oxalate decarboxylase n=2 Tax=Mesorhizobium sp. LNHC209A00 RepID=X6F018_9RHIZ
----PQA---PGRGGTNPGPN------NPARIDQNPDLMLPPTTDHGTLPNLRFSFDDAHMRLS---SGGWT
RQVTVRELGISKAMAGVSMRLNAGGVRELHWHKAAEWAYVLTGKARI--------------TAIDANGNSFA
DDVGIGDLWYFPPGIPHSIQGLDPDGTEFLLVFDDGSFDEDNTFLLSDFMKHTPPEVLAKNFGVPASSFARI
PDSELYIFSAPV-PGLLSE--DKIA--AGEAK--QSFSHRMMAQTPI-MMKHGTARITDSKVFPVSKTIAAA
LIEVEPGAMRELHWHPNGDEWQYYIHGQARMGVFAGSGQARTFDFQANDVGYVPFAMGHYIENTGNTTLRFL
EIFKSDHFA--DISLNQWLALTPPELVSATLHADSQLMNAFSRVKSPIVP----
>UniRef90_A0A0E9B9P0_40_402/1-363 | Oxalate decarboxylase OxdD n=9 Tax=Pantoea RepID=A0A0E9B9P0_PANAN
----------------DPGPH------DPIREAENPDIVNPPPTDSGTLPNLRFSFSDAHVRKS---SGGWT
RQVTQRELGVSTTIAGVDMRLNAGGIRELHWHKEGEWAYMTYGNARV--------------TAFDSDGTWFV
DDIGAGDLWYFPPGIPHSIQGLGPDGCEFLLAFDDGGFDEDSTFLLSDWFKHIPPEILAKNFKVPVSTFAKL
PSEDEYIFAAPV-PGSLSS--VAVKG-AAQAK--RTFTHHMLAQEPI-KAPGGTFRITDSLTFKVSKTIAAA
LVEIEPGGLRELHWHPNNDEWQYYLEGEGRMGVFASSGQARTFDYRAGDVGYVPFAMGHYVENTGKRPLRFL
ELFKSDYYA--DISLNQWLAGTPRDLVKEHLQLDDAFMDALSLQKNPVVK----
>UniRef90_B8PBY2_59_439/3-381 | Candidate oxalate decarboxylase n=1 Tax=Postia placenta (strain ATCC 44394 / Madison 698-R) RepID=B8PBY2_POSPM
VDPQPIR---GTLGADIIAQQ------NVPLQLQNSDLLAPPTTDHGSVPNIKWPFTLSHNRLH---TGGWA
RQQNIHDLPISTEMAGVDMRLEAGAIRELHWHTAAEWAYVLKGSTQV--------------STVTPDGQNYV
ATANQGDLWYFPPGQPHSLQATAQDGTEFLLVFDNGEFSEDSTFLLTDWLAHVPKEVLVRNFQATKSAFDHI
PDRELYIFPGVP-PDPNA---QPPSSPQGQTP--LPYTFPLSQVEAT-KFPGGTTKIVDSTTFKVSKTMAVA
EVTLEPGAMRELHWHPTQTEWDYFMSGYARVTVFAANADARTFDFQAGDIGYIPQSYGHYIENTGNTTLHFL
EILKTDKFQ--DVSLAQWLALTPPAVVKAHLDVSDDTIAAFSKTKQRIVG----
>UniRef90_A0A0F7ZPU4_66_452/4-387 | Oxalate decarboxylase oxdC n=1 Tax=Hirsutella minnesotensis 3608 RepID=A0A0F7ZPU4_9HYPO
LDPRPWR---NGKGASILGPY------NRDRSRQSPDMLRPPSTDHGTLSNMRWSFTDSHVRIE---EGGWT
RQTTVRELPTSVELAGVNMRLNTGVYRELHWHKEAEWAYVLEGEVRV--------------TAIDYDGGTFV
DDLKKGDLWYFPSGVPHSLQGLGENGTEFLLIFDDGHFSEESTFILTDWLAHTPKSVVAENFHLPTTVFKHL
PKGEKYIFQGTR-PKSIEE--EWPQGKNKKSK--YQFTHRMLDQQPK-HTSGGQVRITDSTNFPISKTVAAA
HAIIEPGALREMHWHPNADEWSFFIRGRARVTVFAAEGNARTFDYMPGDVGIVPRNMGHFVENIGDEPIEML
EIFRADRFR--DFSLFQWMGETPQRVVADHLFAGDKFLEKITNPEDEITK--P-
>UniRef90_UPI0004972FCC_28_407/5-380 | oxalate decarboxylase n=1 Tax=Bradyrhizobium sp. URHD0069 RepID=UPI0004972FCC
SVPQPQR---PGFGGTNPGPR------NLEQERQNPNLLVPPSTDHGTLPNLRFSFSDAHMRLT---SGGWT
RQVTARELGISKDIAGVEMRLNAGSVRELHWHKQGEWAFMLYGSARI--------------TAVDPQGNNFV
DDVGVGDLWFFPGGVPHSIQGLNPDGCEFLLVFDDGDFDEDDTFLLSDWFKHTPNDVLSKNFGVPGSSFAHV
PDSELYIFASTV-PGSLDS--DKIAG-AKPVP--QTFSHRMMAQQPI-KTKSGTVRITDTSVFPAAKTISAA
LVEVQPGGMRELHWHPNTNEWQYYIEGQARMGVFGASGQARTFDYRAGDVGYVPFAMGHYVENTGTTPLRFL
EMFKSSYYA--DVSLNQWLSLTPPELVQAHLKVDTQTVEAFHKQKFPVVP----
>UniRef90_Q5EMV1_76_465/4-387 | Oxalate decarboxylase-like protein n=4 Tax=Magnaporthe RepID=Q5EMV1_MAGGR
LDPLPYR---NGLGASVLGPW------NKERSRQSPDLVRPPSTDSGNVANMRWSFADSHIRIE---EGGWT
RKTTVRELGTSSELASVNMRLGKGVYRELHWHKEAEWAYVLDGEVRI--------------TGIDYEGGNFV
DDLKAGDLWYFPSGVPHSLQGLSENGTEFLLVFDDGRFSEESTFILTDWLAHTPKSVISKNFHLDPQIFAHL
PKTEKYIFQGQI-PGSVDE--ERPKGSNKKSK--YKFSHKMLDQTPE-KTSGGEVRVTDSKNFPISKTIAAA
HAIIEPGAIREMHWHPNADEWSFFIRGKARVTIFAAEGTARTFNYQPGDVGIVPRNMGHFVENIGDEPLEML
EVFRADEFR--DFSLFQWLGESPKKMIVDHLFAEDKFLKEVENPKDPITK---S
>UniRef90_A0A0H2RN63_96_477/5-382 | Oxalate decarboxylase n=1 Tax=Schizopora paradoxa RepID=A0A0H2RN63_9HOMO
EVPEALN---DGLGASIFGPE------NVALDQQNPDFLAPPTTDNGNIQNAKWPFSLSHNRLQ---SGGWA
RQQNLDVLPIATTMASVNMRLEAGAIRELHWHKTDEWAFVISGSTKV--------------TAVNSDGQVFV
DTVGPGDLWYFPAGIPHSLQATDDAGTEFLLVFDDGSFSEDDTFLLTDWMAHVPMEVLAKNFGTDISAFAHI
PSHELYIFPGTP-PAANE---AAPSSPAGTVP--NPFTFKLSQVNAT-PLAGGSVKTVDTRTFPVAKNIVGS
LVTVEPGAIRELHWHPTQPEWSYYLQGEARMTLFGAQSNARTFDFRAGDIGYVPPSFGHFVENTGNTTVQFL
EIFNSDLVE--DISLQQWLALTPPELVKAHLGFDDTTIAHLNKTKQTVVR--P-
>UniRef90_A0A0C9ZJ37_50_430/4-381 | Unplaced genomic scaffold scaffold_20, whole genome shotgun sequence n=1 Tax=Pisolithus microcarpus 441 RepID=A0A0C9ZJ37_9HOMO
ITPEPIR---GGSGATILGPQ------NRLLDLQNPDALAPPTTDNGDVPNFKWPFSLSHNRLY---TGGWA
RGQNVKDVPCATDIAAVNMRLEAGAIREMHWHIDAEWAYMLAGYVRV--------------STVTPDGKVYL
ADVGPGDLWYFPAGFPHNIQAKNTEGAEFLLIFDSGSFSEDSTFLLIDWLAHVPKEVIAKNFQVDTSAFDHI
PSRGLFIFPSDP-PPPNA---IDDMVVPNDTP--VNYTFPLSQVNGT-KSAGGTYKVVDSTMFTASTTISAA
EITVEVNGTRELHWHPTEPEWTYFISGEARISVYASSSNARTSDFQAGDIAYIPPTFGHYVENTGNTTLKFL
EIFKSGLFR--DVSLSQWLALTPPEHVKAHLQVDDATIAKFSRDKQVVVG--P-
>UniRef90_A0A0D0A111_50_431/5-382 | Unplaced genomic scaffold CY34scaffold_78, whole genome shotgun sequence n=1 Tax=Suillus luteus UH-Slu-Lm8-n1 RepID=A0A0D0A111_9HOMO
IVPEPIR---NTLGASILGPQ------NIPIELQNPDLFAPPSTDSGSVPNYKWPFSLSHNRLQ---TGGWA
RQQNVNAMSIATALAGVNMRLEVGAIREMHWHNDGEWAYIIQGDLRI--------------STVTPDGQVYV
GDVSQGDIWYFPAGYPHSIQAKNTGGAEFLLVFDSGTFSEDSTFLLTDWLAHVPKEVIAKNFQVNISAFDHI
PSRELYIFPSAP-PPVNV---ESDMVVPNDTP--MPFTFAMSQVNAT-QASGGSYKVVDARTFPVSTTVCSA
EVSVEVGGMRELHWHPTEPEWTYFISGEARITVYASSAQATTMNFQAGDIAYIPPSFGHYVENTGNSTLLFL
EIFRSGLFQ--DISLTQWLALTPPELVKAHLGLDDATIASFSRVKQEVVG--P-
>UniRef90_F7VR57_69_444/1-376 | WGS project CABT00000000 data, contig 2.4 n=5 Tax=Sordariaceae RepID=F7VR57_SORMK
-DPLPFR---NGKGATVLGPW------NKDRSRQDPDLVRPPSTDHGTLPSLRWSFADSHIRIE---EGGWT
RQTTVRELPTSIELAGVNMRLDKGVIRELHWHKEAEWGYVLEGNVRV--------------TALDYEGGNFI
DDLEKGDLWYFPSGIPHSLQGLGDNGTEFLLIFDDGSFSEESTFLLTDWLAHTPKSVIAKNFHLAPEIFAHL
PEKEKYIFQGSQ-PGSIDQ--ERPQGNNKKSK--FQFTHKMLAQDPK-ITSGGEVRITDSKNFPISKTVAAA
HLIIEPGALREMHWHPNADEWSFFISGRARVTVFASQGNARTFNYMPGDVGIVPRNMGHFVENIGDEPLVML
EIFRADEFR--DISLFQWLGETPQRQVADTLFSDDKFLDAIKDAK---------
>UniRef90_A0A067NAB0_69_447/4-379 | Uncharacterized protein n=1 Tax=Pleurotus ostreatus PC15 RepID=A0A067NAB0_PLEOS
DQWQPER---GTLGAPLLGPT------NNEIAQQNPDFFAPPSTDSGSMPNAKWPFSMSHNRLQ---TGGWA
RQENIGVMPIATQMASVNMRLEAGAIRELHWHKTAEWAYVLKGSTQV--------------TAVDPQGRNFI
STVQAGDLWYFPPGIPHSLQATADEGSEFILVFDDGNFSEDSTFLLTDWLAHVPAEVISRNFQEPITSFAHI
PAQELYIFPSAP-PPDDA---LAPTSPQGSVP--DPFSFALSKVNAT-QLAGGTVKVVDSSTFKVSKTIAMA
EVSVEPGAIRS--WHPTQDEWSFFIEGEARVTIFASQGTARTFNYQPGDIGYVPATMGHYVENVGNTTVRFL
EIFRSDRFE--DISLNQWLALTPPDLVKAHLGLSDETISHLQKTKPTVMG----
>UniRef90_A0A067NYJ7_19_400/5-382 | Uncharacterized protein n=1 Tax=Pleurotus ostreatus PC15 RepID=A0A067NYJ7_PLEOS
SIPTAVR---GKMGASILGPQ------NRLLDLMNPDLLAPPSTDSGQVPNVKWPFSMSHNRLA---NGGWA
RQQNVNAMPAATAIAGVNMRLEPGVAREMHWHTSAEWAYMIAGDVRI--------------SVLTPEGQMYL
ADVTQGDLWYFPSGYPHSIQAKNTDGAEFLLIFDEGNFSEDATFLLTDWLAHTPKDVIAKNFGMNLAAFDHI
PERELYIFPSAP-MPENA---EDDMVVPNNTP--LPFTFPLSRVNAT-STPGGSVKVVDSRTFNVSKTISAV
EVTVNPGGMRELHWHPTQPEWSYFLEGQARVTVFASEGHAQTYNFMPGDVGYIPPSFGHYVENTGNTTLKFL
EIFKADIFQ--DISLNQWLALTPPELVKSHLGFDDDTISRLSKVKQEVV-----
>UniRef90_A0A0H4LHD1_7_384/1-375 | Oxalate decarboxylase n=2 Tax=Lactobacillus farciminis RepID=A0A0H4LHD1_9LACO
---EPERTA-DNAGWIDRGPR------NYERDLQNPDLLVPPITDHGTVSNLRFSFSDAHMRIE---EGGWT
REVTNRELPASHDLAGVDMCLKPGAYRELHWHKEAEWAFMIAGNARV--------------TALDAEGRSFI
DDINAGDLWNFEAGIPHSIQAL-DQGCEFLLVFSEPDFSENNTFLLTDWLAHTPKDIIAANFKVDESVLANL
PGKEKYIFNGEV-PGPISE--VKKNNPNGDVP--SPFTFHMNDLKPH-EFEAGKVWIIDSKVFPVAQTISAA
IVEIQPGGMRELHWHPKSEEWDYFVQGHAKVGVFNSASLARTFNFQAGDVGVIPIVAGHYIQNIGDEPLIFL
EVFKNPIYS--DISLNKWLATSPTQMVSDHLNISPETVEQFPKEEAAVV---WY
>UniRef90_E8X7C8_10_387/2-378 | Bicupin, oxalate decarboxylase family n=1 Tax=Granulicella tundricola (strain ATCC BAA-1859 / DSM 23138 / MP5ACTX9) RepID=E8X7C8_GRATM
GFAQPIR---GTEGAPIIGPS------NHEREAQSPGRLTPPVTDHGTLPNLKWTFADSHNKLE---EGGWA
RQTTVREMPVAVELACVNMRLEAGVVREMHWHKPAEWGFMIKGNARV--------------TCVDEEGKTYQ
ADCTEGDIWNFPSGIPHSIQGLSGEGCEFLLVFDDGAFNEEETFLVTDFLAHIPKSVLAKNFGVQESAFANI
PKSEKYIFRADI-PGPLAQ--DRVVG-AGPTP--VIYTHRMGAQEPI-KSNNGSVRVTDSTNFPAASTVAAA
LVEVEPGGMRELHWHRTSDELQYYLEGQGRMTVYTSNTNAGTFDYQAGDVGYVPCVTPHYVENTGTTTLRYL
EVWKTERFS--DMSLAQWLAFTPYELVRAHLQIEKSVLDRVSTTKTPIVGPR--
>UniRef90_K5WRG5_80_442/1-363 | Uncharacterized protein n=2 Tax=Agaricus bisporus RepID=K5WRG5_AGABU
--PDAIR---GSLGAHVLGPT------NEPIDKQNPDFLAPPTTDHGSLPNAKWPFSLSHNRLQ---TGGWA
RQENTGVMPIAEQMSSVNMRLEPGAVRELHWHKTAEWAYVLKGTTQI--------------AATDPNGRNYV
ANVEPGDLWYFPAGTPHSLQATGDEGSEFILVFDVGDFSEDSTFLLTDWLAHVPVEVLAKNFQVDPEAFKTV
PAEELYIFPANP-PQ-TE---DAPKSPQGTVE--NPFSFPFSKVKET-QLEGGSVKVVDSTTFKISKTIAAA
EVTVEPGAMRELHWHPTQDEWSFFLSGNARVTIFAAQSNARTFDYQAGDIGYVPGAMGHYVENTGNTTLRFL
EIFRDDVFQ--DVSLNQWLALTPPELVKAHLGFSDEVIS---------------
>UniRef90_A0A0D2LCL5_90_475/5-384 | Uncharacterized protein n=1 Tax=Hypholoma sublateritium FD-334 SS-4 RepID=A0A0D2LCL5_9AGAR
PDPQPER---GSLGASILGPT------DVFIAKENADALAPPTTDHGTVGGAKWPFSLSHNRLQ---TGGWA
RQENTDVMPFATQMAGVNMRLTAGSIRELHWHSTAEWAYVLKGSTQI--------------TAVDSSGRNFI
ATVGAGDLWYFPPGIPHSLQATDDDGSEFLLVFDSGAFSEDDTFLLTDWLAHVPVDILTKNFQTDPSAFAHI
PSTELYIFPSTP-PAGNS---SLPVSPAGLIP--NPFAFPLSQMEAT-QLNGGSVKIVDSRSFTAATAISAA
EVTVEPGAIRELHWHPTQDEWSFFIEGEARVTIFAAQSNSRTFNYVPGDIGYVPAGMGHYVENTGNTTLTFL
EIFNSAIFE--DISLSTWLALTPPELVKAHLGFDNETLSHLFKSPPTVIG--PA
>UniRef90_A0A0G2FCJ1_67_457/4-388 | Putative oxalate decarboxylase oxdc n=1 Tax=Diaporthe ampelina RepID=A0A0G2FCJ1_9PEZI
LDPLPWR---NGLGASVLGPW------NPERSRQSPDLVRPPSTDHGNMANMRWSFADSHVRIE---EGGWT
RQTTVRELPTSSELASVNMRLGEGVIRELHWHKEAEWAYILDGSVRV--------------TALDYEGGNFI
EDLEKGDLWYFPSGVPHSLQGLSPNGTEFLLVFDDGRFSEESTFILTDWLAHTPKSVIAENFHLAPEVFAHL
PEGEKYIFQGSN-PGSIDE--ERPTGKNKKSK--YNFAHKMLAQEPI-ITSGGEVRITDSKNFPISTTVAAA
HAIIQPGALREMHWHPNADEWNFFIRGRARITIFAAEGTARTFDYVPGDVGIVPRNMGHFVENIGDEPVEML
EVFRADEFR--DFSLFQWLGETPQRMVADHLFKDDKFLAKIKSAADPVTK--YS
>UniRef90_A0A0A1SX28_64_438/1-375 | Putative Oxalate decarboxylase family bicupin n=1 Tax=Torrubiella hemipterigena RepID=A0A0A1SX28_9HYPO
-DPKPWR---NGKGASILGPY------NPERSRQSPDMIRPPSTDHGDVENMRWSFTDSHTRIE---EGGWT
RQTTLRELPSSVELAGVNMRLDKGVIRELHWHKEAEWAYVISGEVRV--------------TALDYDGGNFI
DDLKEGDLWYFPSGVPHSLQGLGENGTEFLLIFDSGKFSEESTFVLTDWLAHTPKSVLADNFHLAPEVFAHL
PKSDKYIFQGSM-PGSIEQ--EAPSGKNKKSK--FNFTHRMLDQTPK-KTTGGEVRIADSTNFDVSKTIASA
HVTIQPGAMREMHWHPLADEWSYFLKGRARVTVFAAQGNARTFNYQAGDVGIVPANMGHFVENIGDEPLEML
EIFRTDVFR--DFSLFQWMGETPQRLVADTIFGDDLFLQKIKDP----------
>UniRef90_UPI0006790526_10_386/3-377 | oxalate decarboxylase n=1 Tax=Acidobacteriaceae bacterium S15 RepID=UPI0006790526
DAPKPIR---GNEGASIIGPT------NPEREAQSRDRLSPPSTDHGTLPSLKWSFADSHNRLE---EGGWA
RQTTGRELPIAQALNCVNMRLKAGVVRELHWHKPDEWGYVIKGRVRI--------------TAVDENGHAFQ
DDVDEGDIWNFPGGIPHSIQGLAGAGTEFLLVFNDGNFNEDETFLVTDFLAHIPKEVLAKNFGVPESAFANI
PKKELYIFQEKV-PGPLEA--DRVVG-AGPVP--STFSHKFMAQAPV-RTRGGLVRIVDSNNFPAAKMIAAG
RVEVEPGGMRELHWHPNSDELQYYIEGEGRMTVYASNTNAGTFNYQAGDVGYVPKSMPHYIENTGTTTLRYL
ELWQSDHFA--DVSLAQWLAFTPFELVQAHLHIDKSALAKVSTEKTPVVG----
>UniRef90_UPI0003FEFDA8_1_395/6-391 | oxalate decarboxylase n=1 Tax=Ignatzschineria larvae RepID=UPI0003FEFDA8
NIPQPFRES-DGKGWIDHGPR------NLTRDRENPDLMVPPKTDHGTIPNLRFSFSDAHMRLE---EGGWT
REVTNRELPASLDVAGVNMSLEPGAYRELHWHKEAEWGYMLYGSARV--------------TAIDEDGRIFI
DDVKAGDIWNFEAGIPHSIQGL-EEGCEFLLVFSEADFSENNTFLLTELVAHIPQDVLAANFKSDLETIKKL
PQVEKYIFKGEV-PGPINV--VRKHNQHGDVP--SPFTFHRDSVTPY-KSEAGSVYFVDERNFPAAKTISAA
FVEIEPGGMREIHWHPRASEWLYFLEGKARMTVFNSQGTARTFNYQAGDVGVVPIVAGHYIQNIGDEPVRFI
EVFKRPRYS--DISLNAWLASTPTQIVADHLNLTLEEAEALPHTDRSVI---WY
>UniRef90_W9CA00_105_489/1-385 | Oxalate decarboxylase oxdD n=1 Tax=Sclerotinia borealis F-4157 RepID=W9CA00_9HELO
SNPQAIR---GSGGQTDPGPQ------TLEYQKLNPDLFAPPGTDSGDVPQAQWPMGMSHNRPGSGKRSGWA
RQQNTNQLPAATEMAGVDMRLAPGAYRELHWHTANEWSLMLKGSVRL--------------SAVNEKGETFI
DDISAGDVWFFPAGVPHSIQAL-DEGCEFLLIFDEGDFSEDGTFLVSEMFLRNPKSVLSKNFQTPVSSFDNL
PSDQLYIFNGTPAPANITE--QNQTSSAGALPHKDTYTYHFSQQEPY-VVPGGSVKIIDTTTFPIASNFAAA
LVTIQPGAMREMHWHLTSDEWNFFLSGSARITIYAAPSSSRTFDYTAGDVGYIPASNSHYIENTGTEDVVFL
EVLQQPVFS--DISVAQWLALTPKQVVKDTLGLSDEVIDAIPKEKTLIKVGNAN
>UniRef90_S8FN85_60_449/3-390 | Uncharacterized protein n=1 Tax=Fomitopsis pinicola (strain FP-58527) RepID=S8FN85_FOMPI
TDPQPIR---GQLGGTILAQQ------NIPLQEQNPDILAPPTTDHGLIPNVKWPFSLSPSRMY---TGGYV
RQQSIEQMPISKSLAGVDMRLEPGAIRELHWHKVSEWAYILNGYMQI--------------TSVDQDGRNFL
GTLGPGDLWFFPPGIPHTLQATNVGGAEFLLIFDNGDFSDESTFSLTDWLAHTPKEVIAKNFGTSLSDWDKL
PGEQLYIFPGEP-PSPDA---VAPEDPQGQIP--NPFIYKFSEVNAT-KLAGGAIKIADSRNFTAATTTSVA
EVWVEPGGMRELHWHPTQDEWTYYISGSARVTEFATSATAQTFNYVPGDIGFVPAGYGHYVENIGNETLHYL
EIFNSGVFQ--PITLSQWLALTPPDIVKANLQISDEVIDHLSKTKPYVVG--AT
>UniRef90_G2QW16_101_489/4-388 | Uncharacterized protein n=1 Tax=Thielavia terrestris (strain ATCC 38088 / NRRL 8126) RepID=G2QW16_THITE
NPPQPIR---GANGNTDPGPR------TFEYEKLNPDLFAPPGTDTGDMPNLMWPMGLSHNRPGTGKNSGWA
RQQNTEVLPAAKAMAGVDMRLAPNAYRELHWHTAGEWALMLKGCVRV--------------AAIDDEGRSFV
DDVCAGDVWFFPAGIPHSIQAF-DEGAEFLLVFDNGDFSEDGTFLVTELFLRNPVEVLSKDFRAPVDAFNNL
PKDQLYIFNGTPAPKDISE--QNTTSSAGAITGNGSLTYHWSQQRPY-TVPGGSVKILDPLTFPAAKMFSAA
LVVVQPGALREIHWHTTSDEWNFFLQGSGRITVYGAPASSRTYDFTAGDVGYVPVACGHYIENTGTEDLIFL
EVLQAPKFT--DISVAQWLALTPKQVVKDHLNLPDSVVDALPKEKPLILPGNTN
>UniRef90_M2QJL8_83_455/1-373 | Oxalate oxidase n=4 Tax=Ceriporiopsis subvermispora RepID=M2QJL8_CERS8
----PER---GQLGAKILGPD------NLPIDLQNADTLAPPTTDSGSIPNPKWPFALSHNTLY---SGGWV
RIQNDEVMPIAKAMAGVNMRLEAGAIRELHWHNTPEWAYILKGTTQI--------------TAVDQNGRNYL
ANVGPGDLWYFPEGMPHSLQGTDAEGSEFLLIFPDGTFDSSNQFMITDWLAHTPKDVIAKNFGVDISEFDRL
PSHDLYIFPGVA-PPLDA---KAPEDPQGTIP--LPYSFEFSKVKPT-QYAGGTVKIADTRTFPIAKTISVA
EVTVEPGAMRELHWHPTEDEWTFFIEGQARVTIFAGQSNAQTYDYQGGDIAYIPTAWGHYVENSGNTTLRFL
EIFNSPLFE--DVSLAQWIANTPPAIVKATLQLSDEVINTLNKSKAFVVG----
>UniRef90_UPI0005BD3D06_45_407/1-363 | oxalate decarboxylase n=1 Tax=Belnapia sp. F-4-1 RepID=UPI0005BD3D06
----------------ILGPQ------NEARQGQNPDLLTPPSTDHGTLPNLRFAYSDAHRRLE---SGGWT
REITTRELPISTSMAGVNMRLNAGGARELHWHKEAEWAFMIAGKARI--------------TAVDERGRWFI
DDVSAGDLWYFPPGIPHSIQGLQDDGCEFLLVFDNGAFSEDSTFMLTDWVKHVPRSVLAKNFGLPESAFENL
PKEHLYIFDAPM-PAAMQA--EIPRS-VEKVP--VGFSHRMTAQEPA-ASRGGNVRITDSSHFPASKTIAAA
LVELEPGGLRELHWHPNGDEWQYYLEGEGRMGVVGPEEHARTFDYRAGDVGYVPYAMGHYIENTGSGPLRFL
EIFKSDHYA--DISLNQWAAVTPQALVQAHLRLPDGALARLPRDKEPVKP----
>UniRef90_A0A0E2EPN7_5_378/1-374 | Uncharacterized protein n=38 Tax=Streptococcus mutans RepID=A0A0E2EPN7_STRMG
NTPQPQRKS-DGKGWLDFGPR------NLSRDNENPDILVPPVTDHGTMPNMRYSFSDAHNRME---EGGWA
REVTIRELPASDELAGVNMALAPGAYRELHWHKEAEWGLMLYGNARI--------------TAIDENGQSYI
DDVEEGDLWNFESGVAHSIQAL-DKGCEFLLVFSEANFSENQTLLLSDWLAHTPDDIVAANFKKTEEELASL
PKTEKYIFNGTI-PGSIEA--EKRTNPNGDVV--NPLTLHLDKIAPI-QSEAGRAWILDQKVFPAAKTISAA
IVEVEPGGMRELHWHPKSSEWQYYIKGQARMTVFNSNGLARTYDFSAGDVGYVPNVAGHYVQNTGDETLVFV
EVFRNPDYS--DISLNKWLATTPVNNVAEHLNLPKELVQNLPQAETP-------
>UniRef90_A0A0C3PM17_42_423/4-382 | Uncharacterized protein n=1 Tax=Phlebiopsis gigantea 11061_1 CR5-6 RepID=A0A0C3PM17_PHLGI
ANPEPIR---GTLGATILRSP------NIPIELENPTLLAPPTTDHGTIDNAHWPFALSHNRLQ---TGGWA
RQQNDGNMPLAKNLAGVDMRLEAGAIRELHWHTAAEWAYVLSGTMQV--------------TTVTSEGHNYV
GNAHQGDLWYFPPGQPHSLQATADAGAEFLLVFDDGSFSDSGTFLLTDWMAHIPKEVIAKNFETTIAAWDNI
PGQELYIFPSAP-PADDQ---QPPVSPYGPPP--NPFTFEFSKVPVT-QLPGGTVKVADSRTFKVSKSIAVA
EVTVEPGAIRELHWHPTQDEWAYFIEGQARITLFGAQSNSRTFDYQAGDIGYVPTPYGHYVENTGNSTLRFL
EIFNSDLFQ--DVSLSQWLALTPPDLVKAHLGISDETIQHLSKVKPTVVA--PN
>UniRef90_M1VX03_64_452/4-388 | Probable oxalate decarboxylase n=1 Tax=Claviceps purpurea (strain 20.1) RepID=M1VX03_CLAP2
LDPLPWR---NGHGASVLGPY------NRDRSRQSPDLIRPPSTDHGQIPNMRWSFTDSHVRIE---EGGWT
RQTTIRELPTSVELAGVNMRLDKGVIRELHWHKEAEWAFVLEGEVRV--------------TALDYEGGSFM
DDLKKGDLWYFPSGVPHSLQGLGENGTEFLLIFDDGRFSEESTFILTDWMAHTPKSVLAKNFHLPPQVFAHL
PPHEKYIFQGST-PHSIHA--EKPTGKYKKSK--YNFTHHMLEQEPK-HTSGGQVRITDSTNFPISKTVAAA
HVIIEPGAIREMHWHPMADEWSFFIGGRARVTVFAAEGNARTFDYGPGDVGIVPKNMGHFVENIGEEPVEML
EMFRADKFR--DFSLFQWMGETPRRMVVDHLFKGDKFWDAVRDAEDEVKR--GG
>UniRef90_A0A0J8YC82_39_402/1-364 | Oxalate decarboxylase (Fragment) n=1 Tax=bacteria symbiont BFo2 of Frankliniella occidentalis RepID=A0A0J8YC82_9BACT
--------------ADFPGPH------DPLREQENKDLVNPPATDSGTLPNLRYSFSDAHIRRS---SGGWT
RQVTNRELGVSTTIAGVDMRLNAGGIRELHWHKEGEWAFMTYGHARV--------------TAFDTEGGWFI
DDISAGDLWYFPPGIPHSIQGIGNDGCEFLLAFDDGGFDEDSTFLLSDWFKHIPPEVLAKNFNVPVSTFSHL
PSQDEYIFAGKV-PGDISS--ASPKK-GKKSK--QKFTHRMMQQSPI-TSAGGEVRITDSSNFPVSKTIAAA
LVEIAPGGMRELHWHPNNDEWQYYLEGQGRMGVFASSGQARTFDYRAGDVGYVPFAMGHYIENTGDTPLRFL
ELFKSDYYA--DISLNQWLASTPLELVKQHLHLDDQFMSALSAQKNPVV-----
>UniRef90_B6QLX6_80_466/1-384 | Putative uncharacterized protein n=1 Tax=Penicillium marneffei (strain ATCC 18224 / CBS 334.59 / QM 7333) RepID=B6QLX6_PENMQ
--PLPFR---NGNGATVMGPR------NRDRERQNPDMVRPPSTDHGILSNMRWSFADSHTRIE---EGGWT
RQTTIRELPTSKELAGVNMRLDEGVIRELHWHSEAEWAFMLAGKARV--------------TGLDTDGGSFI
DDVEAGDLWYWPAGHPHSIQGLSPNGTEFLLIFDDGNFSEESTFLVTDWMAHTPKSVLSENFGIPPKMFDSI
PKSEKYIFQGSK-PGSISS--EKP--RGKQSK--RKFTHKMLAQEPI-NSTGGEVRITDSTNFPISDRVAAA
HLKLQPGALREMHWHPNADEWSYFIRGRARVTVFAAEGNARTFDYMAGDVGIVPKNMGHFVENLSDEPLEML
EIFRADQFL--DFSLFQWLGETPQRMVVEHVFKDDKFLGQIEGAEDPIRK--KS
>UniRef90_A0A0C3BRJ9_65_460/1-396 | Uncharacterized protein n=1 Tax=Hebeloma cylindrosporum h7 RepID=A0A0C3BRJ9_HEBCY
--PQPIR---GSLGATLLGPT------DDAIVKENPDFLAPPSTDHGSVANAKWPFSMSHNRLQ---TGGWA
RQENINTLPIATEMAGVNMRLKAGAIRELHWHTTAEWAYVLSGRTQV--------------TSVDTNGKNFI
STLSPGDLWYFPAGIPHSLQATADAGSEFILVLANGAFSEDSTFSMTDWISHVPAEVLAKNFQTNISAFAHI
PDKELYIFPGVP-PTDDS---SLPKSPQGLVD--NPFSFAFSKVAPT-KLNGGSVKIVDSRTFKVSKEVAAA
EVTVEPGAIRELHWHPTQDEWSFFIEGKGRVTIFAAQSNARTFDYQAGDIGYVPASMGHYVENIGNTTLKFL
EIFKSEIVE--DISLSNWLALSPPELVKAH-GFDDATIAHLPKTKQTVIG--P-
>UniRef90_J7W1C4_13_361/1-348 | Oxalate decarboxylase oxdD n=2 Tax=Bacillus cereus RepID=J7W1C4_BACCE
-VPQPIR-S-DGAGAIDSGPR------NVMRDIQNPNMLVPPITDAGLVPNLKFSFSDTSMILK---HGGWS
REITARELPVSTTIAGVNMSLTAGGIRELHWHKEAEWAYMLLGRARI--------------TAVDQNGWNFI
ADVGPGDLWYFPPGIPHSIQGL-EH-CEFLLVFDDGHFSDLSTLAISDWFAHTPKEVLSANFGVPESAFHSI
PSGQVYIYQGEV-PGSLES--QEVQSPKGEVP--LTFKHELLKQKPI-KT----------------------
-----PGGMRELHWHPNNDEWQYYLTGEARMTVFLGNGTARTFDYRAGDVGYVPFATGHYIQNTGTETLWFL
EMFRSNRFE--DVSLNQWMALTPKEIVESNIHVGPQVMDSLRKEKWPVV---KY
>UniRef90_A0A016PRC6_101_488/4-388 | Uncharacterized protein n=4 Tax=Fusarium sambucinum species complex RepID=A0A016PRC6_GIBZA
DVPQPMR---GGLGATDPGPR------TYEYEKLNPDLYAPPGTDTGDVPNAMWPLGLSHNRLGSEPGAGWA
RQQNQAVLPAATAMAGVDMRLAPNAYRELHWHTSAEWSLVTKGCLRV--------------AAMNEEGKSFV
DDLCAGDVWFFPPGVPHSLQAF-DEGVEFLLVFNDGKFSEDETFLVSETFLRNPVSVLAKNFKTDTSAFKNL
PKDQLYIFNGTPAPKDIKE--QTVTGSAGALTGKESYTYHWSQQKPH-TVPGGSVKIIDPTTFPIAEGFSAA
LVVVQPGAVREIHWHTTSDEWSYFLQGSGRVTVFKAPESARTFDFTAGGVGYIPAANSHYVENTGDTDLIFL
EVLQAPKFS--DISVAQWLALTPRQVVKDHLHVSDEFLDSLPKEKEFIKVGNVD
>UniRef90_R7S497_59_436/1-376 | Uncharacterized protein n=1 Tax=Punctularia strigosozonata (strain HHB-11173) RepID=R7S497_PUNST
---QPIR---GDLGANIIGPQ------NEPLQRENADLLAPPTTDHGTVSNFKWPFSLSHNRLQ---TGGWA
RQQNTDDMPAATGLASVNMRLEAGAVRELHWHTAAEWAYVLKGKIQV--------------TSIDTEGRNYL
ATVQQGDLWYFPAGIPHSLQATADEGAEFLLVFPDGNFNEDGTFLLTDWFSHVPKEVLARNFQTPISAFDHI
PSEQLYIFPAAP-PSDDA---KDVESPQGTVP--DPFTFSLSQMDGT-RLSGGSTKIADTRNFKVSRNISVA
DVTIEPGAMRRVEWHPTQDEWG---EGEARMTVFAADSNARTFNYQAGDISYVPAAFGHYLENIGNTTVRFL
EIQNSDRFE--DVSLSQWLALTPPQLVKAHLGVDDAFIEQLQKVKSTIVG--PA
>UniRef90_F9XM94_70_450/1-381 | Uncharacterized protein n=2 Tax=Zymoseptoria RepID=F9XM94_ZYMTI
--PSPRR---NGLGTSVLGPV------NADRDRQNPDLVRPPSTDHGILPNLRWSFSDSHIRIE---DGGWT
RQTTVRELPASSEIAGVNMRLEEGVIRELHWHKEAEWAYVLAGRVRV--------------TALDIEGGSFI
DDLEAGDLWYFPSGHPHSLQGLGENGTEFLLVFDDGNFSEDSTFLLNEWIEHTPKAVVAENFRLPPEIFANI
HEKDKYIFRGSV-PDSIEK--EKP--AAKKSK--HMYTHHMLETPAV-HGSGGKARIVDSKNFPISKTIAAA
HLDIEPGALREMHWHPNADEWSFFLKGRARVTIFAAEGNARTFDYMAGDVGVVPRNMGHFIENLSDEPLEVL
EIFRADEFQ--DFSLFQWMGETPQRLVKDHLFLHDKFVKAVESAKDVIKS--Q-
>UniRef90_A0A0B7JZS9_64_428/3-365 | Uncharacterized protein n=1 Tax=Bionectria ochroleuca RepID=A0A0B7JZS9_BIOOC
LDPLPWR---NGLGASVLGPW------NKERSRQNPDLVRPPSTDHGNLANMRWSFADSHIRIE---EGGWT
RQTTIRELPTSVELAGVNMRLDPGTIRELHWHKEAEWAYVLDGEVRI--------------TGIDYEGGNFI
DDLKKGDLWYFPSGVPHSLQGLGENGTEFLLIFDDGHFSEESTFVLTDWLAHTPKSVIAKNFHLAPEVFANL
PKGEKYIFRGSQ-PGSIDE--ERPTGSEKKSK--YKFTHKFLDQEPH-KTSGGQVRIADSTNFEISKTIAAA
HAIIEPGAVREMHWHPTADEWSFFIKGQARVTIFASEGNARTFNYGPGDVGIVPKNMGHFVENIGDEPLEML
EIFRADKFR--DFSLFQWMGETPQRMVIDTMFADD-------------------
>UniRef90_A0A0L9T0V6_66_451/3-386 | Uncharacterized protein n=1 Tax=Ophiocordyceps unilateralis RepID=A0A0L9T0V6_9HYPO
LDPLPWR---NGKGASVLGPW------NRERSRQSPDLVRPPSTDHGAIANMRWSFADSHMRIE---EGGWS
RQTTIRELPTSVELAGVNMRLDPGAIRELHWHKQAEWAYVLAGEVRV--------------TAIDYEGGSFI
DDLRKGDLWYFPSGVPHSLQGLGENGTEFLLIFDDGNFSEESTFLLTDWLAHTPRSVVGENFRLDPGVFKNL
PPREKFIFRGSK-PGSIDE--ERPQGKHKPSN--YRFTHRMLDQKPK-YTSGGQVRITDSENFDVSKTVSAA
HVIIEPGALREMHWHPTADEWSFFIRGRARITVFAAEGNARTFDYVPGDVGIVPKNMGHFVENIGDEPVEML
EIFRSDRFR--DFSLFQWMGETPRRLVVDHLFQHDKFLEKIKDAEDEVKK--P-
>UniRef90_A0A0D1ZMB0_52_431/3-380 | Uncharacterized protein n=1 Tax=Exophiala sideris RepID=A0A0D1ZMB0_9EURO
WQPLPWR---NGDGATVLGPQ------NKDRERQNPDLFRPPSTDHGSMSNLRWSFADSHTRIE---EGGWT
RQTTVRELGASTEIAGVNMRLDYGVIRELHWHKQAEWAYVLKGNVRI--------------TALDTEGGQFI
DDLQEGDLWYFPSGHPHSLQGLSPNGTEFLLVFDDGNFNEESTFLLTDWLAHTPKAVLAENFQLSPEVFKTI
PKSEKYIFQGTL-PKSIDD--EKPKGKNKQSK--LQFTHKMLDQEPR-NTTGGLVRITDSRNFPISKTIAAA
HLDIGPGAMREMHWHPNADEWSFFIKGRARVTVFAGEGTARTFDFMAGDVGVIPRNMGHFIENLSYEPVEVL
EIFKADKFE--DFSLFQWMGETPRRMVADHIFANDKFLKAVEN---PV------
>UniRef90_W3XCZ6_99_482/1-384 | Uncharacterized protein n=1 Tax=Pestalotiopsis fici W106-1 RepID=W3XCZ6_9PEZI
EKPQPIR---GSKGATDPGPR------TFEYEKLNPDLYAPPSTDQGDVPNAMWPLGLSHNKLGQ-DNAGWA
RQQNTAVLPIATKMAAVDMRLEPHAYRELHWHTAGEWALMLKGSVRL--------------AAIDDNGKSFI
DDITAGDVWFFPPGVPHSIQAL-EEGCEFMLVFDDGDFSEDGTFLATEMFMRTPTSVMSKNLQANVQEFENV
PDKELFIFNGTPAPADIKE--QNITSSSGSSVGTAGYTYHWSQQAPY-VTPGGSVKIIDPTTFPVADMFSAA
LVVVEPGAMREIHWHTTSDEWNYFLQGSGRITVFAAPSAARTFDFTAGDVGYIEAANSHYIENTGTEDVIFL
EVLQAPKFT--DVSLSQWLALTPRQVVKDTLNLTDELLDSLPKDKTLIKPGNTN
>UniRef90_A0A0H2S0E4_123_504/6-382 | Bicupin, oxalate decarboxylase/oxidase n=1 Tax=Schizopora paradoxa RepID=A0A0H2S0E4_9HOMO
ANPEPMN---DGLGASSIAPD------DTAIDQQNPDLFAPPTTDNNIIQNAKWPISLGHTRLQ---SGGWS
RQQNTDDFPIGTSLASVQMRLEAGAIRELHWHSSAEWGFVLDGNVKL--------------TAMDNEGRVFV
DTVGPEDLWYFPAGVPHSIQVTDQEGSEFLLVFDDGSFSDDGTFLLTDWMAHVPMEVLTKNFQLDESALSKI
PSKQLYIFPGEP-PSPDE---PAPTSPSGEVP--NPYSFHLSSMKET-KLSGGSIKSFDSTNFKVSTTIVGS
LVTVEPGGMRELHWHPTQPEWDYILQGQARMTIFAAQETANTFDYQAGDIGYVPPSFGHYIENTGNSTLRYL
EIFNSDLVQ--DFSLQQWLALTPPDLVAAHLGFSKETIAHLSKTKMTVIG----
>UniRef90_S3D7T7_104_488/1-385 | RmlC-like cupin n=1 Tax=Glarea lozoyensis (strain ATCC 20868 / MF5171) RepID=S3D7T7_GLAL2
EVPQPIR---GDAGQTDPGPR------TYEYEQLNPDHYAPPGTDDGDVPQAKWPLGLSHNRFGTGRQSGWA
RQQNENQLPAATAMAGVDMRLAPHAYRELHWHTANEWSLVLKGSVRL--------------SSMNEEGQTFI
DDLVAGDVWFFPAGIPHSIQAL-DQGVEFLLVFDDGSFSEDGTFLVSEMFLRNPKEVLSKNLQTPVSSFDNL
PDDELYIFNGTPAPANISE--QNVTSPYGALAPNDTYSYHWSQQQPY-AVPGGTVKILDTTTFPISTDLCAA
LVTIQPGAMREMHWHLTSDEWNYFLRGSARITVYTAPSMSRTFDYTAGDVGYIPASNSHYIENTGTVDVVFL
EVLNQPRFT--DLSVAQWLALTPRQVVKDTLGLEREVLDRLPKEKTYLKVGARN
>UniRef90_A0A0D0C9Y3_71_451/2-381 | Unplaced genomic scaffold GYMLUscaffold_64, whole genome shotgun sequence n=1 Tax=Gymnopus luxurians FD-317 M1 RepID=A0A0D0C9Y3_9AGAR
SVPSPQR---GTLGAPILGPD------NVPIDLQNADLFAPPSTDNGNTGNAKWPFAMSHNRLQ---TGGWA
RQENVQVMPMATEMASVNMRLEAGAIRELHWHKTSEWAYVLKGTTQV--------------TAINTEGQNFI
ANVGPGDLWFFPPGIPHSLQATGDEGSEFLLIFDDGAFSEDDTFLLTDWLSHVPAEVIAKNFQVDNSAFAHI
PAKQLYIFPSTI-PPDDQ---QAPISPQGTVP--QSYAFSFSTVNAT-QLSGGSVKVVDSTNFPISTTISAA
EVTIEPGAMSP-QWHPTMDEWSFFIEGTGRMTLFASQSNARTFNYQVSPFRYVPASMGHYVENTGNTTLKYL
EIFNSDRFE--DISLNQWLALTPPSLVKAHLNLDDETIAKLSKTKPLIIG----
>UniRef90_A0A010R5R4_103_487/1-385 | Oxalate decarboxylase family bicupin n=1 Tax=Colletotrichum fioriniae PJ7 RepID=A0A010R5R4_9PEZI
DVPQPIR---GGLGSPDPGPR------TYDYEKLNPDLFAPPGTDKGDVENAMWPLGLSHNRLGSQEGAGWA
RQQNTKVLPVASAMAGVDMKLQPNAYRELHWHTSAEWALMLKGCCRI--------------AAMNEDGKSFI
DDVCEGDVWFFPKGVPHSIQAF-DQGTEFLLVFDQGSFSEENTFLASELFLRNPLSVLSKNLKTDVSAFDKI
PKDQLYIFNGTPAPKDIEQ--QNQTSSAGSLTGAESYTYHWSQQKPF-QVPGGSVKILDPQTFPIAENFSAA
LVVVQPGAMREIHWHTTSDEWNYFLQGSGRITIFEAPEASRTFDFTAGDVGYVKVGDSHYIENTGTEDVIFL
EVLQAPKFS--DISVAQWLALTPKQVVKDTLGLSDEVIAAIPKEKEYIKVGNTN
>UniRef90_A0A098E1S2_70_452/1-383 | Uncharacterized protein n=5 Tax=Fusarium sambucinum species complex RepID=A0A098E1S2_GIBZA
-DPLPWR---NGLGASVLGPW------NEARSRQNPDLVRPPSTDHGNLANMRWSFADSHIRIE---EGGWT
RQTTIRELPTSIELAGVNMRLGEGVYRELHWHKEAEWAYVLDGEVRV--------------TALDYEGGNFI
DDLKKGDLWYFPSGVPHSLQGLSPNGTEFLLIFDDGRFSEESTFVLTDWLAHTPKSVISKNFDLDPEVFKNL
PAGEKYIFQGRN-PGKISD--EAPKGKKKKSK--YNFTHRMHDQVPL-KTSGGQVRITDSKNFPISKTIAAA
HAIIDPGAIREMHWHPSADEWSFFIKGRARVTIFAAEGTARTFDYVPGDVGIVPRNMGHFVENIGDEPIEML
EIFRSDEFR--DISLFQWMGETPKKQVIDTLFANDRFWDKIKDADEVITK--P-
>UniRef90_A0A0L0NAI6_71_456/3-386 | Oxalate decarboxylase OxdC n=1 Tax=Tolypocladium ophioglossoides CBS 100239 RepID=A0A0L0NAI6_9HYPO
LDPLPWR---NGKGASVLGPY------NRDRSRQSPDMIRPPSTDHGIVANMRWSFTDSHVRIE---EGGWT
RQTTVRELPSSVELAGVNMRLDSGVIRELHWHKEAEWAYVLDGEVRV--------------TALDYEGGNFI
DDLKKGDLWYFPSGVPHSLQGLGENGTEFLLIFDAGTFSEESTFVLTDWLAHTPKPVIAENFHLAPEVFKHL
PAGEKYIFQGSK-PGPIDD--ERPRGKHKKSK--YQFTHRMLDQEPK-HTTGGTVRITDSANFPISKTVAAA
HAVIEPGALREMHWHPVADEWSFFIRGRARVTIFAAEGNARTFDYMPGDVGIVPKNMGHFVENIGDAPVEML
EIFRSDQFR--DFSLFQWMGETPQRMVLDHLFADDKFWQQIKDAKDEVTK--P-
>UniRef90_E3QY53_75_461/1-384 | Oxalate decarboxylase family bicupin n=1 Tax=Colletotrichum graminicola (strain M1.001 / M2 / FGSC 10212) RepID=E3QY53_COLGM
-DPLPFR---NGLGASVLGPW------NAERSRQNPDLVRPPSTDKGNMPNMRWSFADSHIRIE---EGGWT
RQTTVRELSTSVELAGVNMRLGEGVIRELHWHKEAEWAYVLDGEVRV--------------TALDYEGGNFM
DDLKKGDLWYFPSGVPHSLQGLSPNGTEFLLIFDDGRFSEESTFILSDWLAHTPMSVIAENFHLEPEVFKHL
PESEKYIFQGTL-PGPIDE--ERPKGKHKKSR--FSFTHRMLEQTPE-RTSGGEVRITDSRNFPISKTVAAA
HLTIQPGALREMHWHPNADEWSFFIAGRARVTIFAAEGTARTFDYVPGDVGIVPRNMGHFVENIGDEPVEML
EIFRADEFR--DFSLFQWMGETPKKLVVDHLFKDDRFWDEVKEAQDPVTK--FQ
>UniRef90_B0DZS6_55_431/1-377 | Predicted protein n=3 Tax=Laccaria RepID=B0DZS6_LACBS
-VPQPQR---GSLGALILGPQ------NVPLELQNADLLAPPTTDHGSVPNFKWPFSLSHSKLK---QGGWS
REQNVGNMPSATDIAGVNMRLEAGAIRELHWHNVDEWAYVLEGDLRI--------------STVTPEGQVWI
GDVSKGDLWYFPAGYPHSIQAKNSDGAEFLLIFDEGTFSEDGTFLLTDWLAHVPKSVLAKNFGLDLQAFDHI
PASELYIFPGTP-PPENI---NDDMVVPNDTP--QPFTFAFSKVVPE-KKLGGTVKVVDSRSFSVANKIAAA
EVEIEVGGIRELHWHPTQPEWTFFISGEARISLFASQANAATYDFYPGDVAYIPPSFGHYIENTGNTTLKFI
EVLKSSLFQ--DISLSQWLALTPPELVKAHLGFSDDTIAHLSNTKQTLV-----
>UniRef90_F3UMY2_8_386/1-375 | Oxalate decarboxylase OxdD n=1 Tax=Streptococcus sanguinis SK355 RepID=F3UMY2_STRSA
---QPERKS-DNKGWLDFGPR------NLGRDAENPDILVPPVTDHGTLPNMRYSYSDAHNRLE---EGGWA
REVTIRELPVSDELAGVNMALAPGAYREMHWHKEAEWGLMLYGSARV--------------TGIDEHGQTFI
DDVKAGDLWNFESGVAHSIQAL-DEGCEFLLVFNEATFSENETLLLSDWLVHTPNEVVQANFKQTAEVLESL
PKKEKYIFNGTL-PKSVEE--EKRPNKNGETV--HPLTFHLDDIDPI-ETEAGRVWIIDQHVFPAAKSIAGA
IVEVEPGGMRELHWHPKSSEWQYYIKGQARMGVFNSNGLARTFDFKAGDVGYVPNVAGHYVQNTGTEKLVFV
EVFPNPDYS--DISLNKWLATTPTKTVAEHLNLSEEVVKSFPQEAQPVV---WF
>UniRef90_A0A084QKF1_81_444/1-364 | Uncharacterized protein n=4 Tax=Stachybotrys RepID=A0A084QKF1_9HYPO
-DPLPWR---NGAGASVLGPW------NPERARQNPDLIRPPSTDRGGVPNMRWSFVDSHIRIE---EGGWT
RETTVRELGTSVELASVNMRLGKGVIRELHWHKQAEWAYVLDGEVRI--------------TALDYEGGNFI
DDLKKGDLWYFPSGVPHSLQGLSDNGTEFLLIFDDGNFSEDSTFLLTEWLAHTPKSVLAKNFHLAPELLEHI
PKDQKYIFQGSV-PGSPGD--EEPTGKHKKSK--YNFTHRMLEQEPE-TFSGGAVRITDSHNFPISKTVAAA
HVTIEPGAIREMHWHPSADEWSFFLAGRARVTIFASEGKARTFNYVAGDVGIVPANMGHFVENIGDEPIEML
EVFRADEFR--DFSLFQWLGETPQRMVVDTLFADD-------------------
>UniRef90_W9VT28_56_442/1-384 | Oxalate decarboxylase n=3 Tax=Herpotrichiellaceae RepID=W9VT28_9EURO
--PEPWR---NGDGATVMGPR------NRDRERQNPDMIRPPSTDHGSMSNYRWSFADSHMRIE---EGGWT
RQTTVRELGASNEIAGVNMRLDYGVIRELHWHKEAEWAYVLDGNVRV--------------TALDTEGGNFI
DDLQKGDLWYFPPGHPHSLQGLSENGTEFLLIFDDGNFNEESTFLLTDWLAHTPKAVLGENFRVSPQIFKTM
DKSDKYIFQGSL-PGSIDD--EKPDGSHKKSK--LQFTHKMLDQEPL-NTTGGLVRITDSTNFPISKTIAAA
HLDIAPGAMREMHWHPNADEWSFFIRGRARITIFGAQGNARTFDYVAGDVGVVPRNMGHFIENLSDEPVEVL
EIFRSDKFQ--DFSLFQWLGETPKRLVADHIFANDKFLSEIHNAEDPIRG--KP
>UniRef90_A0A0D2NRL2_66_448/5-383 | Uncharacterized protein n=1 Tax=Hypholoma sublateritium FD-334 SS-4 RepID=A0A0D2NRL2_9AGAR
PDPQAIR---GSLGATILGPT------DDFITVENADLLAPPTTDNGFTQNAKWPFSLSKNRLQ---TGGWS
RQENVNVMPFATKMAGVNMRLTAGSIRELHWHTTAEWAYVIKGTTQV--------------TAVDTNGRNFI
GTVEAGDLWYFPPGIPHSLQATADDGSEFLLIFPDGDFSDDSTFLLTDWMSHVPVDVLTKNFQSSPAAFAHI
PAEQLYIFPGTP-PAGNS---SLPVSPNGLVE--NSLSFAFSKVAPT-QLNGGTVKIVDSRSFPVSTAIAAA
DIFLEPGAIRELHWHPTQDEWGFFMAGEGRVTIFASQSISGTFNYVAGDIAYIPAGMGHYVENTGNTTLHFL
EIFNTDKFE--DISLSTWLALTPVDLVKAHLGFDDETISHLFKTEQTIIG--P-
>UniRef90_Q0V2L7_62_421/1-360 | Putative uncharacterized protein n=1 Tax=Phaeosphaeria nodorum (strain SN15 / ATCC MYA-4574 / FGSC 10173) RepID=Q0V2L7_PHANO
--PEPLR---NGDGTDVLGPR------NRARERENPDLIRPPSTDHGAIPNMRWSFADSHIRIE---EGGWT
RETTIRELGTSKELAGVNMRLDEGVIRELHWHKEAEWAYVLEGKVRI--------------TALDVEGGSFV
DDLEKGDLWYFPSGHPHSLQGLSPNGTEFLLIFDDGNFSEDSTFLLTDWVARTPKSVLAENFRVHPEVFRAI
PKSEKYIFQGSA-PGSIED--ELPHPKGKKSK--LQFSHKMLAQEPL-NLTGGEVRITDSTNFPISKTVAAA
HLNIKPGALREMHWHPNADEWSYFIKGRARVTIFASKGTARTFDYQAGDVGIVPRNMGHFIENLSDEDVEVL
EIFRSDKFQ--DFSLFQWLGETPQKLVKDHLFAN--------------------
>UniRef90_M2MXM6_117_506/3-390 | Uncharacterized protein n=1 Tax=Baudoinia compniacensis (strain UAMH 10762) RepID=M2MXM6_BAUCO
PNPQPIR---GQNGATDPGPR------NEAIQQQNPDALARPGTDSGDVPNAKWPMGLSSTRSGTGGNPGWA
RQQNVNELPIATAMAGVDMRLAPNAYRELHWHSANEWSYIFTGSVRI--------------SAVNQNGETFV
DDLQAGDLWFFPAGVPHSIQAT-EEGVEFLLVFNQGEFSEDDTNLVTELFLRNPTEVLAKNFQTDVSTFANL
PSDQKYIFNGSPMEGTLEEARASVNGPAGELPSNQSYSYHWSAQAPY-TVPGGSVKIVDPTTFPIANNFSVA
LFTIDPGAMREIHWHLTSDEWNFFLAGQGRVTVFTGPTNSRTFDYQEGDVGYIPVSSSHYVENTGSEPLVYM
EVLQAPRYI--DISAAQWLGLTPSQVVRETLNLPQSFIDTLPKTKRYIVPGDTN
>UniRef90_W2RM20_41_421/1-378 | Uncharacterized protein n=2 Tax=Chaetothyriales RepID=W2RM20_9EURO
----PIN---GGKGSNILGPD------NPERAQQSYSLVKPPVTDAGKMPNMKWSFTDSHMRLE---EGGWA
RETTVRELGTSKELAGVNMRLEPGVYRELHWHSEAEWAYILKGSCRI--------------TVLDVEGGSFI
DDLEEGDLWYFPTGFPHSIVGTGDEGTEFLLVFDDGNFSEDSTFLLTDYLARTPKDILAKNFRIDARTFDSL
SQKEKYIFQGSI-PGSLDS--DRKQV--ISSK--HRFTHRLLEQKPI-KFDGGEVRIVDSTNFPMSKTVAAA
HVIINPGALREMHWHPNADEWSFFISGKARVTIFASNGNARTFNYQAGDVAVILKNHAHYVENIGDEPVEML
EMFRAPRFE--DFSVEQWLAQTPRTFVAEHMNLTGEFLNGLSKSPAAVKPPLKK
>UniRef90_A0A0G4N257_71_432/1-362 | Uncharacterized protein (Fragment) n=1 Tax=Verticillium longisporum RepID=A0A0G4N257_9PEZI
-DPLPYR---NGLGASVLGPW------NKDRARQNPDLVRPPSTDHGALKNMRWSFADSHIRIE---EGGWT
RQTTVRELPTSVELAGVNMRLDHGAIRELHWHKEAEWAYVLEGEVRV--------------TALDYEGGNFV
ADLEKGDLWNFPSGIPHSLQGLSPNGTEFLLIFDDGRFSEESTFLLTDWLAHTPKSVIAENFNLRPEVFDHL
PPSEKYIFQGRA-PGSIDD--ERPRGEHKPSR--FHFTHKLLAQDPV-VTSGGEVRIADSRNFAVAQTVAAA
HLLIQPGALREMHWHPTADEWSFFIRGRARVTVFAAEGMARTFDYGPGDVGIVPKNMGHFVENIGDEEIEML
EIFRAHEFR--DFSLFQWLGETPKKLVVDHLFADD-------------------
>UniRef90_A0A0N1HS22_23_391/1-367 | Oxalate decarboxylase OxdC n=1 Tax=Phialophora attae RepID=A0A0N1HS22_9EURO
--PSPSRS--DGKGSDILGPQ------NPDRQRQEPDTICPPITDSGKMPNMKWSFTDSHMRLE---EGGWA
RETTVRELPTSKEIAGVNMRLEAGVYRELHWHNEAEWAYIIKGQCRI--------------TVLDTEGGSFI
DDLEEGDLWYFPTGYPHSIQGLGKEGTEFLLIFDDGNFSEDSTFLLTDYLARTPKEVLSKNFRVDERVFNSL
SQREKYIFQGTM-PGPLDQ--DR-------------------KKKPL-KFPGGEVRITDSTNFTISKTIAAA
HVLINPHALREMHWHPNADEWSFFLRGKARVTIFAANGVARTFNYQAGDVGIVPKNNAHFVENIGDEPVEML
EMFRAPKFE--DFSLEQWLAQTPATMVAEHLNLTGEFLNSLSKDKTAVKPPLRK
>UniRef90_G2Q4N9_70_448/1-379 | Uncharacterized protein n=1 Tax=Myceliophthora thermophila (strain ATCC 42464 / BCRC 31852 / DSM 1799) RepID=G2Q4N9_MYCTT
-DPLPYR---NGDGASVLGPW------NRERARQNPDIVRPPSTDHGDMLNLRWSFADSHIRIE---EGGWT
RQTTVRELPASVELAGVNMRLDEGVIRELHWHKEAEWGYVLAGHVRV--------------TAIDYEGGTFM
DDLAKGDLWYFPPGVPHSLQGLGANGTEFLLIFDSGDFSEESTFLLTDWLAHTPRSVLSKNFHLPPEIFAHV
PAAERYIFQGSR-PSSLRD--EFPAGRHKKSR--QQFTHRLLAQPPK-NTTGGRVRVVDSTNFPVSKTVAAA
HVVIEPGALREMHWHPNADEWSLFLRGRARVTVFGAEGSARTFDYQPGDVGIVPKNMGHFVENVGDEEVEML
EIFRASEFR--DFSLFQWLGETPRRMVADTLFQGDRFLKEIKDAK---------
>UniRef90_A0A0E3XHA5_40_398/1-359 | Oxalate decarboxylase oxdC n=2 Tax=Candidatus Pantoea carbekii RepID=A0A0E3XHA5_9ENTR
--------------------R------DSVHAQLNPDLIDPPFTDSGTLPNLRFSFSDAHVRKG---SGGWT
RQITQRELGISTTIAGVNMRLQKGGIRELHWHKEAEWAYMLYGKGRI--------------TLLDSEGHWFI
SDLSVGDLWYFPSGIPHSIQGLDPDGCEFLLAFDDGNFDEDSTFLLSDWFKHIPPEVLAKNFNMPISIFNTL
PSENEYIFSGNE-PNKMIT--EVAIG-GKKSK--LDFSYKMLAQKPF-EMPGGTVRIVDSKNFLVSKTIAAA
LVELEPGAMRELHWHPNNDEWQYYLQGEGRMGVFAASGQARTFNFRGGDVGYVPFAMGHYIENTGNILLRFL
ELFKSDYYA--DISLKQWLANTPSNLVRQHLNLDESFLQSLQLQKYPIVK----
>UniRef90_A0A0D1ZGM9_53_436/3-384 | Uncharacterized protein n=1 Tax=Exophiala mesophila RepID=A0A0D1ZGM9_9EURO
LEPLPWR---NGDGATMLGPR------NREREKQNPDMVRPPSTDSGNLPNMRWSFADSHIRIE---EGGWT
RQTTVRELGTSRELAGVNMRLDHGVIRELHWHKQAEWAYVLEGEVRI--------------TALDTEGGSFI
DDLKKGDLWYFPPGHPHSLTGLAPNGTEFLLVFDDGNFDEESTFLLSDWLAHTPKSVLGENFNLDPEVFDAL
DPADKYIFQGSL-PGSIDE--EKPRGRGKKSK--LQFTHKMLDQEPL-NTTGGQVRITDSTNFPISKTVAAA
HLNIQPGAIREMHWHPNADEWSYFISGRARVTIFAATGIARTFDFQAGDVGIVPKNMGHFIENLSDEPVEVL
EIFKADQFQ--DFSLFQWLGETPKQMVVDHLFSQDQFLREIESAEDPI------
>UniRef90_W3XMU8_68_453/1-384 | Oxalate decarboxylase oxdC n=1 Tax=Pestalotiopsis fici W106-1 RepID=W3XMU8_9PEZI
-DPLPYR---NGLGSSVLGPW------NWERSRQNPDLVRPPSTDHGNMANMRWSFADSHVRIE---EGGWT
RQTTVRELGTSVELAAVNMRLDEGVIRELHWHKEAEWAYVLDGEVRI--------------TAIDYEGGSFF
DDLKKGDLWYFPSGVPHSLQGLSPNGTEFLLVFDDGGFSEESTFILTDWLAHTPKSVISKNFNLAPEIFAHI
PDGEKYIFQGAL-PGSISD--EKPTGKNKKSK--YNFAHRMLEQEPK-QTTGGEVRITDSKNFPISKTVAAA
HVTIQPGAIREMHWHPNADEWSFFIKGRARITIFGSEGTARTFDYVPGDVGIVPRNMGHFVENIGDEPIEML
EVFKADEFR--DFSLFQWMGETPKKMVIDHLFADDIFWDKVKSAADEVTQ--PD
>UniRef90_K2S0R4_108_490/1-383 | Cupin 1 n=1 Tax=Macrophomina phaseolina (strain MS6) RepID=K2S0R4_MACPH
--PQPIR---GGQDPTDPGPR------TEAYDRLNPDLFAPPGTDSGDVPNAKWPLGLSHNRHGI-KSAGWA
RQQNVNQLPSATAMAGVDMRLEPHAYRELHWHKQNEWSLILNGSVRI--------------AAMDQNGQNFV
DDLQAGDVWFFPAGIPHSIQAL-DGGVEFLLVFDDGSFSEDGTFLVSELFERNPKQVLAKNFRTNVDAFKNL
PDGELYIFPGTPAPANISE--QNTTGPAGAIPPEQAYSYHLSQQQPY-RVPGGTVKIIDPESFPIANTFAAA
LFEIEPGAMRELHWHTDSDEWTYFLAGQGRVTVFDAPESSRTFDFTAGDVGYIPVPDSHYVENTGTETLVYL
EVLRAGVYN--DVSVAQWLGLTPPQVVKDHLGVDDDFVRRLPKTKQFILPGDRN
>UniRef90_A0A0A2JSC1_228_609/3-382 | Bicupin, oxalate decarboxylase/oxidase n=2 Tax=Penicillium expansum RepID=A0A0A2JSC1_PENEN
LQPLPFR---NGDGATVMGPR------NRDRERQNPDLVRPPSTDHGNMPNMRWSFADSHIRIE---EGGWT
RQTTIRELPTSRELAGVNMRLDRGVIRELHWHTEAEWAYVLAGKVRV--------------TALDLEGATFM
DDLEAGDLWYFPAGHPHSLQGLGENGTEFLLIFDDGNFSEESTFVLTDWLAHTPKAVLAENFRMSPKQFDNI
PTSEKYIFQGST-PGSIDQ--EKP--RTKKSK--INFTHRMHAQEPL-ETSGGRVRITDSTNFPISKTVAAA
HLEIAPGALREMHWHPNADEWTYFKKGRARVTIFAAEGNARTFNYMAGDVGIVPQNMGHFVENLSDEPLEVL
EIFRADRFR--DFSLFQWLGSSPQRMIAENVFPGDEFLKKIEDAEDPI------
>UniRef90_A0A0B7K5Y5_65_460/3-396 | Uncharacterized protein n=1 Tax=Bionectria ochroleuca RepID=A0A0B7K5Y5_BIOOC
LDPLPYR---NGEGASVLGPW------NKERSRQNPDLVRPPSTDHGDMQNMRWSFADSHIRIEVRPEGGWT
RQTTSREMAASSEIAGVNMRLDKGVIRELHWHTQAEWAYVLDGEVRV--------------TALDYDGGNYI
QDLKKGDLWYFPTGVPHSLQGLGENGTEFLLIFDSGEFSEESTFLLTEWLAHTPKSVISKNFHLAPEVFDHL
PKEQKYIFQGTY-PDTIDK--DRPSGSDKISD--VEFTHRFLEQEPL-NTTGGTVRIADSTNFPISKTIAAA
HVTIDVGALREMHWHPVADEWSFFISGRARVTIFASEGNARTFDYGPGDVGIVPKNNGHFIENIGDEPIEML
EIFRAEKFQ--DFSLFQWLGETPKKMVVDHLFADDKFWNSVQSAHDPVTK--P-
>UniRef90_UPI0006D031B5_5_383/1-375 | oxalate decarboxylase n=2 Tax=Lactobacillus collinoides RepID=UPI0006D031B5
---EPIRNR-DHTGWVDKGPR------NIERDRQNPDILVPPTTDHGTLPNMRFSFSDAHQRLE---EGGWT
REVTNRELPASHDLAGVDMCLKPGAYRELHWHKEAEWAFMIAGNARV--------------TALDEDGRSFI
DDIKAGDLWDFEASLPHSIQAL-DQGCEFLLVFSEPDFSENNTFLLTDWLAHTPKDVIAANFKTSEDALTSL
PTKEKYIFNGEV-PGPLAS--VKRQNANGDIP--VPVTLHMDTVTPK-QFEAGKVWIIDSSVFPAAQTISAA
IVEVQPGGMRELHWHPKSEEWDYYVQGHAKVGVFNSAGLARTYNFQAGDVGVIPLVAGHYIQNIGTEPLIFI
ELFKNPVYS--DVSLNKWLATNPTQMVADHLNLTPEAVTSLPQEEAAVI---WY
>UniRef90_R9QAK1_83_466/1-384 | Oxalate decarboxylase n=1 Tax=Paraphaeosphaeria minitans RepID=R9QAK1_9PLEO
-NPQPIR---GGTGPTDSGPR------TEAYDRLNSDVYAPPSTDSGDIPNAKWPFALSHNRHGL-AGAGWA
RNQNTDQLPIATSMAGVDMRLSANAYRELHWHKSAEWALMLSGSARV--------------GAVNENGENFL
DDVTEGDVWFFPSGVPHSIQAL-ENGCEFLLVFSDGKFSEENTFLLTELIDRTPKSVVAKNFRTSLDTFKAA
PDKQLWIFPGTQAPTDIEK--QNQTGPAGIIPKEFTYSFHWSEQQPY-RVPGGSIKILDPETFPIASEFSVA
LVTVEPGAMREMHWHTTSDEWTYFIKGQARLTVYQAPSSSRTFDFSAGDVGYVPVPNAHYLENTGNETLMFL
EVLRAPRYA--DISVNQWLGITPKQVVQDHLKVGDAFLNTLPKVKPYIVPGNTN
>UniRef90_C7BWW2_111_493/2-382 | Oxalate decarboxylase n=2 Tax=Dichomitus squalens RepID=C7BWW2_9APHY
VNPQPIR---GQLGAPTITNE------NIPVDVQNPDLLAPPSTDHGEFQNAKWPFSLSHNRLQ---TGGWA
REQNVGVMPISTSMAGVNMRLEAGAVRELHWHKTSEWAYILNGSVQV--------------TAINADGQNFI
GHVNPGDLWFFPAGMPHSLQATNEDGAEFVLVFPDGSFSEDSTFLLTDWLSHIPKEVIAKNFQTSISAFNNL
PSQELYIFPSTP-PPVNQ---QPPSDPQGTIP--QPWTFALSQVKAT-QVQGGTIKIVDQTTFPASTQISAI
EVTVEPGAMREIHWHPTQDEWTFYISGQGRVTIFAGTSTSRTFDYQAGDVGFVPASMGHFVENTGNDTLHFL
ELFPSGIVQ--DVSLRQWLALTPPELVQVHLGIDQDTLNQLTKTKEFVVG--PS
>UniRef90_UPI00045610A7_72_458/6-387 | hypothetical protein PFL1_00595 n=1 Tax=Anthracocystis flocculosa PF-1 RepID=UPI00045610A7
VLPQPVR---GKTGATNYGPD------NTEISRQNPDIFAPPSTDHGTIPQAKWPFALSHNRLE---TGGWA
RQQNVDVLPVATEMAGVNMRLEKGAFRELHWHATGEWAYVLNGTTRI--------------SAVDPDGKNYV
HDVKEGDLWFFPAGTPHTLQAVSDQGSEFLLVFDDGSFSEDSTLLLTDWLAHIPKEVIAKNFGLSSTAYDKF
PSEELYIFPSTV-DNSTEGT-TAVDNPQGQTK--SPFFYPYSDMEAT-KYNGGSAKVLDSTKFSAS-TIASA
LVTIEPGAMRELHWHPNSPEWDYFIQGHARMTIFAGSTNARTYDFQAGDTAYIKEQSGHYIENIGNDTVVYL
ELFKAPKYQ--DISLSNWLALTPPNAVKAHLGFSDDDMNRLYKTKNSVV-----
>UniRef90_M2ZEJ5_51_435/2-385 | Uncharacterized protein n=1 Tax=Pseudocercospora fijiensis (strain CIRAD86) RepID=M2ZEJ5_PSEFD
LQPEPLR---NGDGTDVLGPR------NRDRERQNPDMIRPPSTDHGDFKNMRWSYADSHIRIE---EGGWT
RQTTSKELPTSVELAGVNMRLDEGVIRELHWHKEAEWAYVLEGSVRV--------------TALDTEGGAFI
DDFEKGDLWYFPPGHPHSLQGLSPNGTEFLLIFDDGGFSEESTFLLTDWLIHTPKSVVAENFRLPPEVFETL
PEEEKYIFQGSL-PGPLDK--EKP--QAKKSK--LNFKHKMDAQEPI-IASGGKVRITDSRNFPISKTVAAA
HLEIDPGAMREMHWHPNADEWSFFIKGRARVTIFGSSGTARTFDYTAGDVGIVPKNMGHFIENLSDEPLEVL
EIFRAAEFQ--DFSLFQWLGETPQRNVRDHLFANDKFEQAIQSGEDVIKS--RT
>UniRef90_A0A0F4YEK5_84_472/4-389 | Oxalate decarboxylase n=1 Tax=Rasamsonia emersonii CBS 393.64 RepID=A0A0F4YEK5_TALEM
ENPQPIR---GSKGGTDPGPQ-----GNDNYDRINSDKLAPPGTDSGSTINAQWPMGLSHNRLGL-NGAGWA
RQENTEVMPAAKAMAGVDMRLEAGAYRELHWHVASEWSLVLNGSARI--------------AAMNEEGQTFI
DDVSKGDVWFFPPGVPHSIQAL-ENGTEFLLVFDDGSFSEDNTFLTSDVFSHQPREVLSKNFGVPIAAFDNI
PTEELYIFPGTPAPKDIQE--QNVTGSAGSVPKEQSYSYHFSEQPAH-EVPGGSVKIVDPLTFPIASNFSAA
LVTVKPGGMREIHWHPSSDEWSFFIQGKARATLFSAPSSATTFDYRQGDVGYFPRSNSHYVENTGDTDLIFL
EVLQADHFS--DISLGQWIGSTSKQIIRDSLRLSNETLDQLKTEKQYVVAGSTN
>UniRef90_K5X4V2_65_472/5-405 | Uncharacterized protein n=1 Tax=Phanerochaete carnosa (strain HHB-10118-sp) RepID=K5X4V2_PHACS
VMPEPMR---GTLGSNVLGPQ------NVPIDLQNADLLAPPTTDSGNVGNSKWPFSLSPNRLQ---TGGWA
RQQNINVMPIATQMAGVDMRLEAGAIRELHWHSTAEWAYILNGSVQI--------------TVLSTNGQNYL
ATLNQSDVWYFPPGVPHSIQATADEGAEFLLVFDSGDFSEDSTFLLTDWLAHVPKEVLAKNFQTDISAFDEI
PGKELYIFPSDP-PADNA---VAVPSPQGTVP-SEAFSFEFSKVPRT-PLAGGSVRIVDSTTFPIAQTIAAA
EVTVEPGAMRELHWHPTQDEWSFYIEGTGRMTVFAGSSQANTFNYGPGDIGHSNATSGHYVENTGTTPLRFL
EIFKSNRFQ--DISLQQWLALTPPALVKAHLNLDDQTIANLNKTKNTVIG--PS
>UniRef90_A0A0J0XZ85_37_424/6-387 | Putative oxalate decarboxylase/oxidase n=1 Tax=Trichosporon oleaginosus RepID=A0A0J0XZ85_9TREE
KAPIPRR---GKLGNDILGPQ------NPERAKQARDTVRPPLTDHGKMPNMKWSFTDSHVRLE---EGGWT
RETTVRELPTSKELAGVNMRLGKGVYRELHWHNESEWAYIIAGECRI--------------TVLDTEGGSFI
DDVGEGDLWYFPPGFPHGIQGLGEQGVEFLLIFDSGNFSEDDTFLLTDYLVKTSKHILAHNFRVSEDVFATL
SPREKYIFQGSD-PGSLSD--ARKAV--VPSK--HMFTHRMLKQKPL-KFPGGEVRITDSRNFPISKTTAAA
HVLIHEGGLREMHWHPNADEWFFVLRGQCRVTIFAGAGNARTFNYQAGDVGIFPRNNAHYVENIGKGDLKFL
EMFRAATFE--DFSLEQWLAQTPAPEVAEHLNLKGAFFQQLSRDKTPVKAPERP
>UniRef90_A0A017S3D7_67_453/4-387 | Putative oxalate decarboxylase n=1 Tax=Aspergillus ruber CBS 135680 RepID=A0A017S3D7_9EURO
ENPQPIR---GSHGGTDPGPR------NDAYQRLNSDKLAPPGTDNGQTINAQWPMALSHNRLGI-GNSGWA
RQENTVVMPDATKMAGVDMRLEAGAYRELHWHVAGEWSLVLNGSCRI--------------QAVNENGQTFV
DDVSEGDVWFFPRGVPHSIQAL-DGGVEFLLVFDDGSFSEDNTFLASQVFAHQPKEVLAKDLGIPLSSLDDI
PQDELYIFPGTPAPSNISE--QNVTTPAGPVSRSQSYTYHFSQQPAH-RVSGGSVKIVDPSTFPIASNFSAA
IVTVNPGGMREIHWHPSSDEWTFFIKGQGRATLFEAPTTATTFDYAAGDVGYFPQSNSHYIENTGDEELVFL
EVLQAGSFT--DIALGQWIASTPRQIVKDTLGLSDGTLGLLKTEKQYVVAGKGS
>UniRef90_J0QY78_43_410/1-368 | Oxalate decarboxylase family bicupin n=1 Tax=Bartonella tamiae Th239 RepID=J0QY78_9RHIZ
-----------GIGGDDPGSH------DPLRDRENPDLLNPPATDSGTLPNLKFSFSDAHVRQQ---SGGWT
RQVTHRELGIATTIAGVDMRLNSAGIRELHWHKEAEWSVMTYGRARI--------------TMIDPQGRWFV
KVVEQGDLWYFPAGYPHSIQGLGPDGCEFLLAFDDGDFDEDSTFLLSDWFKHVPPEVLAKNFGVSIDDIRPT
PSDEEYIFAGTA-PLTFTR---------EKTP--FEYSYQLLEEEPI-QIDGGRIWIADSHNFKVAKTIAAA
LVELEPGAMRELHWHPNNDEWQYYLQGEGRMGVFAAKGQARTFDFRAGDVGYVPFAMGHYVQNTGDKPLRFF
ELFKSDYYA--DVSLKQWLALTPQQLVQDHLKLGPNFMDTLKEDKTPIVK----
>UniRef90_B2ATI7_65_459/1-395 | Podospora anserina S mat+ genomic DNA chromosome 1, supercontig 4 n=1 Tax=Podospora anserina (strain S / ATCC MYA-4624 / DSM 980 / FGSC 10383) RepID=B2ATI7_PODAN
-DPLPWR---NGDGASVLGPW------NRERARQNPDLVRPPSTDSGNIPNLRWSFVDSHIRIEFPPEGGWT
RQTTIRELPTSIELAGVNMRLDHGAIRELHWHKEAEWAYVLSGSVRV--------------TALDYEGGNFI
DDLSQGDLWYFPSGVPHSLQGLDPNGTEFLLIFDDGRFSEESTFILTDWFAHTPKSVISKNFHLAPEVFERV
PKREKYIFQGSK-PGSIEE--EEPKGKNKKSK--YQFTHRMLEQEAH-VTSGGKVRITDSKNFPISKTVAAA
HLDMEVGSLREMHWHPDADEWSFFIRGRARVTVFAAEGTARTFDYQAGDVGIVPKNMGHFIENIGDEPLEVL
EIFRADEFR--DFSLFQWLGETPRRMVVDTLFADDKFLKEINNPV---------
>UniRef90_UPI0002EE9F1C_3_389/3-383 | oxalate decarboxylase n=1 Tax=Nocardia higoensis RepID=UPI0002EE9F1C
VTPHPIRKA-DSKGWLDLGPR------DIWRDRENPDLLVPPATDHGTMANMKYSFSDAHQRLE---DGGWA
REVTNREIPASMDVAGVNMALEPGAYRELHWHKQAEWGLVLLGSCRV--------------TAMDEFGRSFV
DDVETGDLWNFEAGIPHSIEGL-EDGVEFLLVFSEPDFSENSTFLLSDWFAHTPQDVVAANLGKTVEEIASF
PKDQKYIFRADV-PGPIAE--EQRPGDVRRVP--SPFTFHMENAVPI-ESEAGRVRIVDVHTFPAAKTISAA
FVEVEPGGMRELHWHPKAAEWQYYLQGRARMTIFDSNGRSRTFDYKAGDVGIVPQVAGHYVQNLGEETMIFV
EVFKYPEYS--DISVNKWLASNPVKVVADHLDVSGEFVESLPPHDLPVI---WY
>UniRef90_C5WDU0_41_398/1-358 | Thermophilic glucose-6-phosphate isomerase n=1 Tax=Candidatus Ishikawaella capsulata Mpkobe RepID=C5WDU0_9ENTR
--------------------K------NIPLINEKPDMINPPTTDSGTLPNLRFAFDDAHIRKS---TGGWT
RQITKRELAISNTIAGVNMRLYKGGIRELHWHKEAEWAYMLYGKARI--------------TAIDIKGKWFI
KDVNVGDLWYFPPGIPHSIQGLSKDGCEFLLVFDNGNFDEESTFLLSDWFKHIPIDILAKNFNTRKEIFKNL
PSEKKYIFSGEI-NNKIYY--KNIKM-TQNSR--YKFSYKLMNNNII-KTKKGEIYIADSSTFHISKNISAA
LVLLEPGSIRELHWHPNNDEWQYYISGQGRMGVFASSGQARTFDFKSRDVGYVPFAMGHYIQNTGPERLIFL
EIFNSNYYA--DISLNQWLAVTPPYLVQQHLNLNNEFIENLNRKKCPII-----
>UniRef90_J5JJG2_94_481/4-388 | Oxalate decarboxylase family bicupin n=2 Tax=Beauveria bassiana RepID=J5JJG2_BEAB2
DKPEPYR---GSKGASADGAR------TFAYEKLNPDLFAPPGTDAGSVPNAMWPMGLSHNRFGSGEKSGWA
RQQNTDVLPSATAMAGVDMKLAPNAYRELHWHTAAEWALVLKGCVRV--------------AAVNDESQTFT
DDLCAGDVWFFPAGVPHSIQAF-DQGVEFLLVFDQGDFDENGTFLVSEMFARTPTSVLAKNFAAPVDAFRDI
PQKELYIFDGTPQPKDIAK--QTVTGPAGAVPVAHAYTYHWSQQEPF-ETPGGTVKILDPTSFPIAAGFSAA
LVTVRPGAMREMHWHTTSDEWDYFLQGSGRATVYKAPDAGRTFDFTAGDVGYIPKAGAHYVENTGTEDLVFL
EVLQAPKFT--DISVAQWLALTPKQVVKDHLHLDDAVLDNIPKEKTILKQGNTN
>UniRef90_D8Q486_35_392/1-358 | Oxalate oxidase n=1 Tax=Schizophyllum commune (strain H4-8 / FGSC 9210) RepID=D8Q486_SCHCM
---------------------------NEEIDLQNPDLLAPPSTDHGSFDNAKWPFSLSHNRLQ---TGGWA
RQQNIGDMPLATEMAGVNMRLLPGAVRCV--HKTAEWAYVLKGTTQV--------------SSVDQDGRNYL
ASVKAGDLWYFPPGIPHSLQATGDDGSEFLLIFDDGDFSEDSTFLLTDWLAHTPMEVIQRNFQAGKDDFFSL
PSQELYIFPAGYVPKDSD---TAPESPQGTVP--LPFSFALSEMEPT-KLNGGSVKIVDSTVFNISKTIAVA
EVTVQPGAIREMHWHPTQDEWTFFLEGEARVTIFAAQSNARTFNYQPGDIAYVPTAMGHYVENIGNTTLKYL
EIFKTDKFA--DVSLSQWLALTPPELVKAHLGISDETVGRFSKTKPVVV-----
>UniRef90_UPI0004407C1D_54_429/5-376 | oxalate decarboxylase n=1 Tax=Fomitiporia mediterranea (strain MF3/22) RepID=UPI0004407C1D
EIPQPIN---RDLGAPLMAPD------NIAISQQNPDLLAPPSTDHGSVENAKWPFALSHNRLH---TGGWA
RQQNVDVLPVATNMASVNMRLAAGAIRELHWHTSAEWAYVLKGTVIV--------------TAVNTDGQN--
----PGDLWFFPAGIPHSIQATDDQGSEFVLVFDDGTFSETSTFQVTEWTAHMPKEVLARNFRVDMSAFDHI
PSEELFIFPAAV-PSKDQ---ADTTGPAGTVP--NPYTYKLSQAPEV-PLAGGWWKVFDTSVFPAANTIVGA
LVSVEPGAIRELHWHPTQHEWSFFLSGTARMTLFAGRSDARTFSYQTGDVGYVPPSYGHYIENTGNTTLQFL
ELFNADRVE--DISLAQWLALTPPELVKAHLELDDAMIASLNKTKQIVVA--P-
>UniRef90_A0A094F8N4_6_391/3-385 | Uncharacterized protein n=1 Tax=Pseudogymnoascus pannorum VKM F-103 RepID=A0A094F8N4_9PEZI
KDINPRR---GHKGSDIIGPR------NPNREHQEPDLVSPPSIDAGKLANMKWSFADSHMRLE---EGGWA
RETTVRELPTSTELAAVNMRLEEGVYRELHWQTEAEWAYVLEGSCRI--------------TVLDTEGGCYI
DDLQKGNLWYFTTGFPHSIQGIGKEGTEFLLIFDDGNFSEDSTFLLTDWLAHSDKNVLAKNFNIPRGVFNNL
SQKEKYIFRGTI-APPLDE--DRKQV--NPSK--HRFTHRMLEQEPI-KFAGGEVRIADTKNFPTSQSVAAA
HVLINPHGLRTMHWHPNASEWSYFIRGKARVTIFASNGTARTFNYQAGDIGIVPRNMAHFVENIGDEPVEML
EVFRASTFQ--DFSLEQWLAQTPQTMVVEHLNLDGRFLDSLSKTKVPVKPGRRS
>UniRef90_A0A094H2V8_14_392/1-379 | Uncharacterized protein n=1 Tax=Pseudogymnoascus pannorum VKM F-103 RepID=A0A094H2V8_9PEZI
-NPQPIR---GAKGGTDPGPR------TLEYDVLNPDKLAPPGTDHGGVANAQWPLGLSHNKLGL-DSAGWS
RQQNTDNIPTATEMAGVDMRLEEGAYRELHWHKAAEWAYVLNGSVRV--------------EAVNADGQTFV
DDLSAGDVWFFPPGVPHSIQGL-QGGVEFLLVFDDGTFSEDNTFLASEVFAHNPLEVLSKNFQLPLSAWSNI
PAGELFIFPGTKAPADISK--QNIVGSAGIVPTEQSYTYHLSKEAPH-EVAGGSIKIIDPTTFPLASMFSAA
VVTVKPGAMREIHWHTTSDEWNFFVAGNARISIYAAQGNARTFDYHPGDCGYIPKAMSHYVENIGTDDVVFI
EVLQADHFS--DISLGQWVGLTPPQIIVDTLNLTNETVSQFKKEKQYIV-----
>UniRef90_F9X8G8_112_497/1-386 | Oxalate decarboxylase, secreted n=2 Tax=Zymoseptoria RepID=F9X8G8_ZYMTI
DVPQPIR---GGKQPTDPGPR------NIEVEKQNPDLYAPPGTDAGDVPNAKWPLALSHNRHGL-NASGWA
RQQNVGQLPIATQMAGVDMHLEPNAYRELHWHQNDEWSYILNGSVRV--------------SAVNEAGETFT
DDLQAGDVWFFPAGVPHNIQAF-GDGVEFLLIFDSGSFSEDGTFLVSELFLRNPKSVLAKDLRVDTSALNNI
PKDQLYIFPGTPAPVNIED--QDIVGPAGKIPQERTYSYHFSQQQPY-EVPGGQVKILDTLSFPIAKDFAVG
LFTVKPGAMRELHWHTTSDEWSYFLHGQGRLTVYSAPSSSRTFDFQAGDTGYVPVTAAHYIENTGTTDLIYL
EVLQAPVYN--DISVAQWLGLTPKQVVKDHLGFSEDTLNRLPKIKPFIVPGNTN
>UniRef90_M2NLP0_53_407/1-355 | Uncharacterized protein n=1 Tax=Baudoinia compniacensis (strain UAMH 10762) RepID=M2NLP0_BAUCO
--PLPFR---NGKGTTVLGPR------NKAREQQDPDMVRPPSTDHGSLPSMRWSFADSHTRIE---EGGWT
RQTTVRELPTSKEIAGVNMRLDEGVIRELHWHKEAEWAYVLDGSVRV--------------TALDTEGGSFI
DDLQAGDLWYFPSGHPHSLQGLGPNGTEFLLVFDSGDFSEESTFLLTDWFAHTPRAVLSENFRVPPELLDHI
PLSEKYIFQGQV-PDSIDK--EKP--AAKRSK--LNFTHHMLEQEPK-VSSGGKVRITDSRNFPISKTVAAG
HLDIEPGAMREMHWHPNADEWSYFVRGRARVTVFAAEGNARTFDYMAGDVGVIPRNMGHFIENLSDEPLEVL
ELFRADEFQ--DFSLFQWMGEVPQRLLKDHL-----------------------
>UniRef90_A0A0D2NH46_51_428/1-378 | Uncharacterized protein n=1 Tax=Hypholoma sublateritium FD-334 SS-4 RepID=A0A0D2NH46_9AGAR
-VPQPER---AGLGAPVLGPQ------NIPIELQNPDLLAGPTTDNGNIKNFKWSMSASHTKLK---HGGWT
RQQNVNAMPIAQDLAGVNMRLAAGSIRELHWHTAAEWGYVLQGDMRV--------------STITPDGEVWV
GDVSEGDIWYFPAGNPHSLQAKDTQGVEILLIFDEGNFSEDSTFQLTDWLAHVPKSVVAKNFGLDLQAFDHI
PQNELYIFPSLP-PPRDV---EDDKVVPNNTP--FPYTYQFSKVIPE-TKPAGTVKIVDSRTFQAAQKIAAA
EVRLEVGGLRELHWHPTQPEWTFFLSGEARITLFASQSNAATYDFSAGDVAYIPPSYGHYIENIGNTTLVFI
EVLKTDRFQ--DISLAQWLALTPSNLVKAHLGLSDETLVHLSKNKATLVK----
>UniRef90_G2Y5R6_70_455/1-385 | Similar to oxalate decarboxylase n=3 Tax=Botryotinia fuckeliana RepID=G2Y5R6_BOTF4
ENPQPMR---GSKGGTDPGPR------TSAYDILNPDKLAPPGTDHGSVSNAQWPLGLSHAKLGL-DHGGWS
RQQNIDNIPAATEMAGVDMRLEEGAYRELHWHKAAEWAYIFNGSVRL--------------QAVNDEGQTFV
DDLSAGDVWYFPPGVPHSLQGL-KGGVEFLLVFDDGSFSEDNTFLASEVFAHNPIEVLSKNFQLPKSAWSDI
PSGELFIFPGTKAPTDIAE--QNITGSAGLVPKEFSYSYHLSQAPLH-DTPGGTIKILDPKSFPLAAQFSAA
VVTLHPGAMREIHWHTTSDEWNFFISGSARISIYAAQGLARTFDYRAGDCGYIPKGMTHYVENTGNDDVIFI
EVLQADHFS--DISVGQWVGLTPKQIVADTLNLSNETVSAFKKEKQYIVTGDVA
>UniRef90_A0A0G2FDL3_102_488/1-387 | Putative oxalate decarboxylase family bicupin n=1 Tax=Diaporthe ampelina RepID=A0A0G2FDL3_9PEZI
NAPQPER---GGYGATDPGPR------TYYYERINPDVYAVPGTDSGDVAQAMWPMGLSHNRAGSEPGAGWA
RQQNQDVLPSATAMAGVDMRLGPNAYRELHWHTANEWSLMLKGCVRI--------------STVNEDGATDV
DDVCAGDVWFFPSGVPHSIQAF-DEGCEFLLVFDDGAFSEDETFLLSEMMLRTPVSVLSKNFKADPSAFKNI
PQDELYIFNGTPQPKEIDET-QNLTSSAGSLDGANSYTYHWSEQKPY-ETPGGSVKILDPTTFPIASNFAAA
LVVVQPGAMREIHWHTTSPEWNYFLQGSARITVFQAPEAARTFDFTAGGVGYIPQASSHYVENTGTEDVIFL
EVLQATKFS--DVSAAQWLALTPKQVVQDHLDLPEGFWENLPKEKEYIKQGPKN
>UniRef90_A0A0J6T1K4_6_377/1-372 | Cupin n=1 Tax=Methylobacterium variabile RepID=A0A0J6T1K4_9RHIZ
---EPIR---GSKGATIVGPR------NPAVEAQNPDLFMPPESDHGGIPNLKFPFSMAHMRLE---DGGWA
REVTQREMGALKELAIVDMRLPPGVVRELHWHKETEWAYVLQGKVRF--------------YLVDHDRNTLI
EDLEAGDLWLAPPGIPHAIQGL-EEGTEFVLVFNDGNFSENETFLVTELFAHNPTEVLSRNFGVPKEAFNGL
PDHEKYIFRLPV-PPPLEE--VRRALGNASFT--DKYVFRASQVQPT-RYPGGAGTVVDSSNFKVT-NLAAL
FIDLEPGGMREIHWHPEADELQYYISGKARMTVFDAVNNARTFDFAAGDVGYVPKTLAHYIENIGDEPMRVL
NIFHKPEYR--DVSLNNWLALTPRHLVQGHLDVGDPLMSSLRATRQTITKG---
>UniRef90_B2II46_41_404/1-364 | Bicupin, oxalate decarboxylase family n=1 Tax=Beijerinckia indica subsp. indica (strain ATCC 9039 / DSM 1715 / NCIB 8712) RepID=B2II46_BEII9
---------------SYPGPH------DPREEALNPSALNPLSTDHGNLGTLKFSFSEVHNRHT---DAGWA
REVTVRNFPASKAMAGVNMRLPKGAVRELHWHLPAEWAYVTYGTGRI--------------TAVDGDAKRFV
ADVKEGDLWFFPSGIPHSIQGLGPDGCEFVLVFNDGNFSEDSTFLISDWIAHTPTDILAKNFNLPESAFANI
PHKDLWIFNAPM-PGSLES--DLAQSNRPDVP--NSYKFALMDQTPI-KTRSGTVRIADVNNFKASTNMSAA
LVEVEPGGMRELHWHPNSDEWQYYISGSGRMTVFANEGRANTFDFSPSDVGYVPRSTGHYILNTGKDTLRFL
EVFTTGQYS--DISLTSWMANTPHELVAAHLNMDVSQLRQLAQNKTPVVP----
>UniRef90_C9SRK5_67_451/1-385 | Oxalate decarboxylase oxdC n=5 Tax=Verticillium RepID=C9SRK5_VERA1
-DPLPWR---NGLGASVLGPW------NEARSRQSPDLVRPPSTDHGNLGNMRWSFADSHIRIE---EGGWT
RQTTVRELPSSSELASVNMRLGEGVIRELHWHKEAEWAYVLEGKVRV--------------TALDYEGGNFI
DDLEKGDLWYFPSGIPHSLQGLSENGTEFLLVFDDGHFSEESTFVLTDWLAHTPKSVIAKNFNLAPEVFAHI
PAKEKYIFQGTV-PGSIDK--EAPSGKNKKSK--HNFTHKMLAQEPL-NSTGGQVRITDSKNFPISKTIAAA
HAIIEPGAIREMHWHPNADEWSFFIRGRARVTIFASEGNARTFDYVPGDVGIVPRNMGHFVENIGDEPIEML
EVFRADEFR--DISLFQWMGDTPKKQVVDTLFADDL------------------
>UniRef90_A0A0C3CIS1_61_436/1-376 | Uncharacterized protein n=1 Tax=Hebeloma cylindrosporum h7 RepID=A0A0C3CIS1_HEBCY
--PQPLR---SGEGASLLGPE------NIPLELQNADLLAPPTTDNGQVKNFKWPFSFSHARLK---DGGWS
RQQTVNEMPIATAMAGVNMRLEVGAIRELHWHTAAE-ARIFHDKPRI--------------STVTPEGEVWL
GDVSEGDLWYFPAGNPHSLQAKDTDGAEFLLVFDSGSFSEDDTFLLTDWLAHLPKSVVAKNFGMNLKAFEHI
PENQLYIFPSIP-PPDNI---EDDMVVPNDTP--NPFTFEFSKVAPV-RKLGGTVKVVDTRTFKVSQKIAAA
EVELDVGGLRELHWHPTQPEWTFFISGQARITLFASQSNAATYDFYPGDIAYIPPSFGHYIENVGNTTLKFL
EVLKSDLFQ--DISLSQWLALTPPALVKAHLGFSDEMISHLSKVKQTLVK----
>UniRef90_R2XG80_3_388/6-382 | Oxalate decarboxylase family bicupin n=1 Tax=Enterococcus gilvus ATCC BAA-350 RepID=R2XG80_9ENTE
---EPFRET-DGKGWIDHGPR------NHSRDQENPDILVPPETDHGTMNNLRFSYSDAHQRLE---EGGWT
REITNRELPISQDVAGVNMSLEPGAYREMHWHKEAEWGLMLYGNARV--------------TAIDEHGRSFI
DDVEAGDIWNFEAGIPHSIQAL-DQGCEFLLVFSEPDFSENNTFLVSDWLAHTPADIVAANFKKQRSDLESF
PKSEKYIFKANV-PESIDR--VNRPSNLGEVP--SPFTFHIDTLEPI-VSEAGQVKIVDQTVFPAAKTISAA
FVEVEPGGMRELHWHPKAAEWQYYIQGSAKMSVFNSAGLARTFDFKAGDVGVVPIVAGHYVQNTGDEPLRFV
EVFKNPEYS--DVSLNKWLGTSPSQMVADHLNVTKQFAESLPNPDKPVV---WY
>UniRef90_S7QHR9_55_421/1-366 | Oxalate decarboxylase n=1 Tax=Gloeophyllum trabeum (strain ATCC 11539 / FP-39264 / Madison 617) RepID=S7QHR9_GLOTA
--PQPIR---GPFGANQLGPQ------NIAIDKQNPDLLAPPTTDAGTVLNAKWPLALSHNQLH---TGGWA
RQQNTQELPIATQMAGVDMRLEPGAIRELHWHSADEWAYILKGSTQV--------------TAVDQDGRNFL
ETLNQGDLWYFPAGVPHSLQATDDEGCEFILVFDSGDFSDFGTFLLTDWLAHVPKEVIAKNFGSDIAAWNGI
PGEQLYIFPSNP-PPDNA---TSPSDPQGSVP--ESFGYRFSQVPAT-QLAGGTVKVADSRTFKAAKKIAVA
EVTVEPGAMRQ--WHPTEDEWAFFLEGNARMTMFAAEGNAATFDFQA----------SHYVENTGNTTLHYL
EIFHTDIYQ--DVSLSQWLALVPPALVKAHLNISDELIATFNKTKATVVA--PD
>UniRef90_M2YZQ6_114_498/1-385 | Uncharacterized protein n=1 Tax=Pseudocercospora fijiensis (strain CIRAD86) RepID=M2YZQ6_PSEFD
ENPQPIR---GGNSPTDPGPR------NRQLEKQNPDLYAPPGTDSGDVPNAKWPLALSHNRHGK-EAAGWA
RQQNVEQLPIATEMAGVDMMLEPNAYRELHWHQANEWSLMLNGSVRV--------------TSVNEAGQTFT
DDLQAGDVWFFPAGVPHSIQAH-GDGCEFLLVFDSGEFSEDNTFLVSELFERNPKSVLAKDLRVDTSAFDNI
PEGQLYIFPGTPAPANISE--QNVTGPAGIIPQEVSYSYHFSQQEPY-TVPGGSVKILDSVTFPIAKDFAVA
LFTVKPGAMRELHWHTTSDEWDYIIAGQGRLTVYQAPQSSSTFNFQAGDTGYVPVTTAHYLENTGNTDLIYL
EVLQAPAYN--DISVAQWLGLTPKQIVKDHLGFSEDTLNRLPKVKPFILPGDTN
>UniRef90_A0A0F7TMD2_71_448/1-378 | Putative Oxalate decarboxylase n=1 Tax=Penicillium brasilianum RepID=A0A0F7TMD2_9EURO
--PLPFR---NGDGATVQGPR------NKDRERQNPDLVRPPSTDHGSMSNMRWSFADSHTRIE---EGGWT
RQTTIRELPTSRELAGVNMRLDEGVIRELHWHTEAEWAYVLAGRVRV--------------TALDPDGGSFM
DDLEAGDLWYFPAGHPHSLQGLSPNGTEFLLIFDDGHFSEESTFLLTDWMAHTSKSVLAENFRLRPDTFKSI
PTSEKYIFKGSI-PDSIDN--EKP--RGRQSK--LRFTHHMDAQDPI-RTSGGRVRITDSTNFPISKTVAAA
HLEIEPGALREMHWHPNADEWSYFKKGRARVTIFAAEGNARTFDYMAGDVGIVPRNMGHFIENLSEEPLEVL
ELFRADKFQ--DFSLFQWLGETPRRMVAEHMFASDAFLKQIEGAEDPI------
>UniRef90_UPI00038117BC_2_377/2-376 | hypothetical protein n=1 Tax=Ancylobacter sp. FA202 RepID=UPI00038117BC
DLKQPIV---GTKGATIIGPR------NPAIEAQNPDILMPPLTDNGGIPNLKFPFAMAHNRLE---DGGWA
REVTQREMGALKELAIVNMRLPAGVVRELHWHKEAEWAYVLKGRVRF--------------YLVDDQRQTLV
EDLGPGDLWLAPAGFPHAIQGL-EEGTEFVLVFNDGNFSENQTLLVTELFAHVPREVLAKNFGVPAEAFDGI
PAREKYIFRQPV-PPPIEQ--VRAELGAVNFT--DKYIFRASWAQPT-AYPGGATTVVDSGNFAVA-NLAAL
FIDLEPGGMREIHWHPDADEIQYYISGKARMTVFDAVSNARTFDFVGGDVGYVPKTLAHYIENTGDEPVRVL
NVFHTSEYR--DVSLNNWLALTPPHLVKGHLDIGDPLMSSLRVTRQPVVKG---
>UniRef90_Q2TWB3_24_404/5-381 | Thermophilic glucose-6-phosphate isomerase and related metalloenzymes n=7 Tax=Aspergillus RepID=Q2TWB3_ASPOR
KDGQPISD--NGKGAPLLGGT------NKALDLQNPDNLGQPSTDNGFVPNLKWSFSDSKTRLF---P---V
REQVIQDLPQSHDISGAQQHLKKGAIRELHWHRVAEWGFLYSGSLLL--------------SGVDENGQFTT
EKLEEGDIWYFPKGVAHNVQGL-DDENEYLLVFDDGDFEKGTTFMVDDWITHTPRDILAKNFGVDASVFDKV
PEKFPYILNGTV-SD------EANNTPQGTLT-NSSYVYHTYKHEPV-PGSGGTFRKIDSKNFPVSQTIAAA
LVELEPKGLRELHWHPNAEEWLYFHKGNARATVFLGDSKARTFDFTAGDTAVFPDNSGHYIENTSTEKLVWI
EIYKSDRVA--DISLAQWLALTPADVVATTLKVDIEVVKQIKKEKQVLVKGK--
>UniRef90_W6Q8Y4_75_479/4-405 | Bicupin, oxalate decarboxylase/oxidase n=1 Tax=Penicillium roqueforti FM164 RepID=W6Q8Y4_PENRO
DNPQPIR---GSAGADDPGPR------NYYYDRINSDKLAPPGTDHGQTINAQWPMGLSHNRLGS-DGAGWA
RQENINVMPDATLMAGVDMRLAPAGYRELHWHVAAEWSLVLNGSCRI--------------QAVNENGETFI
DDLTAGDVWFFPPGVPHSIQAL-DDGVEFLLVFDDGGFNEDNTFLATEVFLHTPREVLSKNFGVDVSAFDKL
PADELYIFKGTPAPADIEK--QNVTTTAGIIPRAQSYSYHFSEQPAH-EVAGGSVKIVDPLTFPIASNFSAA
VVTVHPGGMREIHWHPTSDEWTFFISGQGRATLFTAPNAATTFDYAGGDVGYFPKSNSHYIENTGDEDLVFV
EVLQAPQFT--DMALGQWIASTPKQIVADTLNLSEDVLSSIKTEKQYVVAGPSS
>UniRef90_D9TCN9_6_363/1-358 | Bicupin, oxalate decarboxylase family n=5 Tax=Micromonospora RepID=D9TCN9_MICAI
-------------------PR------NPAIDQSHPDLVHPPSTDNGLMPNLVFPFSLAHTRQE---SGGWT
REVTNRLLPIAHDLAIVNMKLNPGAYRELHWHIQSEWAFVLTGSCRI--------------AAVDQEGRNFL
EDVKAGDLWYFPAGIPHHIQAH-DEGVEFLLVFDDGCYSEDATFQLTDFFSHVPKEVIAKNFGWTMQQMANF
PESERYIFPGQS-PPPLAE--DRVFSPTGDVP--RTFKHSLLAQTPE-KFEGGSVRIADSSNFAAAITTTVA
MVEIEPGAMRELHWHPNGAEMQYVISGKGRMGVFANHGTARTFNMETGDVGYVPISMGHYIENIGDKPFVYL
ELFRTAKFE--DVSLAQWLANVPPEVVADTINVPRELIEALPKTKSPL------
>UniRef90_A0A0A2I8B9_24_407/5-384 | Bicupin, oxalate decarboxylase/oxidase n=5 Tax=Penicillium RepID=A0A0A2I8B9_PENEN
GNDQPIS---GAKGAPILGGT------NKALDLQNPDQFRTASTDNGFVPNVKWSFSESQTRLF---PGGWS
REQVIQDLPQSHDIAGAQQHLKKGAIRELHWHRTAEWGFVYNGSLLL--------------SGVDENGGFTT
EVLETGDIWYFPKGVAHNVQGL-DDENEYLLAFDDGDFEKGTTFMVDDWIAHTPRDILAKNFGVDPKVFDSI
PSKFPYILNGTV-SE------NLDKAPIGTLR-DNSYVYHTYKHEPV-PGHGGTFRKIDSTNFPISKTLAAA
IVELEPKGLRELHWHPNAEEWLYFHQGHARATVFIGDSKARTFDFQAGDTGVFPDNSGHYIENTSTEKLVWI
ELYKSDRVA--DISLAQWLALTPADTVANVLKVDIEVVKQIKKQKQILVQGKK-
>UniRef90_G9MYA2_101_485/1-385 | Uncharacterized protein n=2 Tax=Trichoderma RepID=G9MYA2_HYPVG
DEPQPIR---GAFGGSDAGPR------TFEYEKLNPDLFAAPGTDSGAVPNAVWPLGLSHNRPGASGRAGWA
RQQNTAVLPAAKDMAGVDMKLEPHAYRELHWHTAGEWALMLKGCVRV--------------AAINDNSQTFT
DDLCEGDVWFFPAGVPHSIQAF-ENGAEFLLVFDQGDFDENGTFLITEMFARTPRSVLSKNFRAPVDAFKNL
PNNQLYIFNGTPQPKDISK--QNITGPNGSLTGPSGYTYHWSQQKAF-ETPGGSVKILDPTTFPIASTFSAA
LVTVQPGAMRELHWHTTSDEWDYFLQGSGRATLYKAPSSANTFDFTAGDVGYIPQADAHYIENTGTEDLIFL
EVLQASHFS--DISVAQWLALTPEQTIIDHLNISSDVIEAIPKEKTILKTGNVN
>UniRef90_W3XKJ3_29_406/2-378 | Uncharacterized protein n=1 Tax=Pestalotiopsis fici W106-1 RepID=W3XKJ3_9PEZI
GDGQPIDG--NGKGAPILGGT------NKALDLQNPDNLGQQSTDNGVVPNLKWSFSDSKTRIL---KGGWV
REQVVTDLPVSTDISAAQQHLTKGSIRELHWHRVAEWGYVYAGSVLV--------------SAVDENGQYQV
AKLEVGDVWYFPKGEAHTIQGL-EDENEFLLVFDEGNFDAGTTFNIDDWVSHTPKSVLAKNFNLSESVFGSV
PSPNPYILNATV-AT------EDVTGGNGELT-NASYVYYAKDHENV-PGHGGTLRIIDTKTFPIATTIAAT
VVTLSPGGLRELHWHPNAAEWLYFHQGQGRATVFIGNTNARTFDFSAGDTALFPDNSGHYIENTSTEDLVWI
EIYKSDRVK--DISLTQWLALTPANIVADVLKIPLDVAKSLKTEKQILI-----
>UniRef90_Q5B7B7_24_407/5-384 | Uncharacterized protein n=1 Tax=Emericella nidulans (strain FGSC A4 / ATCC 38163 / CBS 112.46 / NRRL 194 / M139) RepID=Q5B7B7_EMENI
NDGQPIDD--NGKGAPILGGT------DLHRDKQNPDNLGAQSTDNGIVPNLKWSFSDSKTRPF---PGGWV
REQLVQDLPQSRDISGAQQHLTKGAIRELHWHRVAEWGFVYEGSLLL--------------SAVDENGRWTT
EKLNTGDIWYFPKGVAHNVQGL-DDENEYLLVFDDGDFEKGTTFMVDDWIKHTPRDVLAKNFGVNASVFDTV
PEKFPYILNGTI-PE------EASSAPQGTLT-NSSYVYHTYDHEPV-PGQGGTFRRIDSRNFPVSTTIAAT
IVELEPRGLRELHWHPNAEEWLYFHKGTGRATVFIGDSKARTFDFAAGDTAVFPDNSGHYIENTSDEPLVWL
EFYKSDRVA--DISLAQWLALTPDETVANTLKIDIEVVKQIKEEKQLLIKGN--
>UniRef90_A0A067SH37_29_411/5-383 | Uncharacterized protein n=1 Tax=Galerina marginata CBS 339.88 RepID=A0A067SH37_9AGAR
KFPQPER---AGLGASILGPQ------NVPMDRQNADLLAPPTTDNGEVRNFKWPFSFSHSRLT---HGGWA
RQQNVHDMPLAADIAGVNMRLEVEQIRELHWHTAAEWAYVLKGDLRI--------------STITSEGEVWL
GDVSEGDLWYFPAGNPHSIQAKDTGGAEFLLIFDSGNFSEDSTFLLTDWLAHVPKSVIAKNFGLDLQAFDHI
PEHELYIFPSLP-PPEEI---NEDVIIPNNAP--NPFTFQFSKVVPD-KKLGGTVKIVDSRTFTASEKIAAA
EVELEAGGLRELHWHPTQPEWTFFICGQARITLFASSSNAATYDFYPGDIAYIPPSFGHYIENIGNTVFDRS
FFLSIDVFQ--DISLTQWLALTPPELVKAHLGFSDKLIASLSKEKQTLVK----
>UniRef90_A0A0G2HWH9_22_403/5-382 | Putative oxalate decarboxylase n=1 Tax=Diaporthe ampelina RepID=A0A0G2HWH9_9PEZI
SKGQPIDD--KGKGAPILGGT------NNQIDLQNPDNLGAQSTDNGVVPNLKWSFSDSKTRIL---AGGWV
REQVITDLPASHDIAAAQQHLKKGAIRELHWHRVAEWGFVYAGRIIV--------------SAVDENGQYQV
DTLDVGDIWYFPKGAAHTVQGL-EDENEFLLVFDDGNFDAGTTFNVDDWVSHTPKSVLAKNFGLNESVFDSV
PSPNPYIFNSTV-ST------RNVTGPEGALV-NSSYVYHTFQHEPV-PGQGGQLWIIDSRNFPVATTIAAT
FVKLEPRGLRELHWHPNAEEWLYFHSGKARATVFIGSAAARTFDFSAGDTGVFPDNSGHYIENLSTEDLVWI
EIYKSDRVA--DISLTQWLALTPADIVASTLKVPVDVAASLKKEKQILIK----
>UniRef90_UPI00024A4F10_24_398/1-375 | oxalate decarboxylase n=1 Tax=Mycobacterium tusciae RepID=UPI00024A4F10
-----IT---GELGATVLGPD------NVPIGLQNP---GAPGTDSGSMPNLKFSFAAAHNRLL---PGGWA
REVTARDLPVATTLAGVNMRLKAGAYRELHWHREAEWAFMLSGSARI--------------AAMDQQGRNFI
DDVGRGDLWNFRSGFPHSIQAL--EDCEFLLVFDDGHFSENETFLVTDWFAHTPKHVLAKNFAVPETAFDNI
PAHSRYIFPGEV-PGALVADIEAVQSPAG-TA--ERMTHRMLAQDPI-EVPGGSVRITDSKNFPSASTIAAA
WVELQPGALREMHWHPNNDEWQYWLSGHARMTVFGSSGKARTFDFYPGDVGYVPRAMGHYFECVGDEPVQML
ELFRSDHFE--DFSANQWLGLTPHSVVAATLNLEAATVAAMRKDKPLLMPGQA-
>UniRef90_K5X393_67_452/3-386 | Uncharacterized protein n=2 Tax=Agaricus bisporus RepID=K5X393_AGABU
TTPQPVR---GKYGAPLLGPE------NVALVEQNLDLLRPPKTDSGSVMNFKWPFSFSHNRLT---EGGWA
RHQNEKQMPIAKDLAAVNMRLKAGAIREMHWHVTNEWAYVLKGSLRV--------------SVLAPGGENYV
ADVNEGDLWYFPAGDPHSLQAKDTEGAEFLLIFDSGAFDENETFLLTDWLVHVPKEVLAKNFQTDTTPFDHI
PEEELYIFPSTP-PSEDIN--KELVVPNPTDP-KYFFAYPFSKVEPI-KYPGGTVKVADSRSFEASKNIAVA
EVEVEVGGIR--YWHPTQPEWTFILSGKARITLFASQHNAATYDFFAGDVAYIPPTFGHYVENIGDEPLKFL
EVLKTDVFQ--DISLRQWLALTPHNVVKAHLGFSEQFIDTLPREKQVIVSG---
